# Supplementary material for: The rat suprachiasmatic nucleus: the master clock ticks at 30 Hz
Source: J Physiol. 2016 May 29;594(13):3629–50. doi: 10.1113/JP272331 (PMC4929337; doi:10.1113/JP272331)
Supplement: Supplementary file 1 — Data S1. Documentation of the data from the present study. [file TJP-594-3629-s001.xlsx]

## Sheet: Fig 2E
Figure 2E		Each column is the number of spikes in successive 0.5-s bins relative to light on beginning at time 0 for 5 s
		Each set of data is from a single cell.
130201-4														121018-3									121103-7										130508-6
Time(s)											mean	SEM		Time(s)						mean	SEM		Time(s)							mean	SEM		Time(s)						mean	SEM
-9.5	8	4	5	6	5	6	4	7	6	6	5.7	0.279881		-9.5	0	0	0	0	0	0	0		-9.5	0	0	0	0	0	0	0	0		-9.5	0	0	0	0	0	0	0
-9	7	3	4	7	4	6	5	5	4	4	4.9	0.306413		-9	0	0	0	0	0	0	0		-9	0	0	0	0	0	0	0	0		-9	0	0	0	0	0	0	0
-8.5	5	4	5	6	5	6	5	6	5	4	5.1	0.164992		-8.5	0	0	0	0	0	0	0		-8.5	1	0	0	0	0	0	0.166667	0.102062		-8.5	0	0	0	0	0	0	0
-8	7	5	5	6	5	6	5	8	4	5	5.6	0.262467		-8	0	0	0	0	0	0	0		-8	1	0	0	0	0	0	0.166667	0.102062		-8	0	0	0	0	0	0	0
-7.5	6	5	4	6	6	7	7	5	7	7	6	0.235702		-7.5	0	0	0	0	0	0	0		-7.5	1	0	1	0	0	0	0.333333	0.129099		-7.5	0	0	0	0	0	0	0
-7	7	4	4	5	5	6	7	7	5	5	5.5	0.263523		-7	0	0	0	0	0	0	0		-7	0	1	0	0	0	0	0.166667	0.102062		-7	0	0	0	0	0	0	0
-6.5	7	4	4	6	5	5	4	7	4	3	4.9	0.306413		-6.5	0	0	0	0	0	0	0		-6.5	1	0	0	0	0	0	0.166667	0.102062		-6.5	0	0	0	0	0	0	0
-6	9	4	5	6	4	6	7	4	4	6	5.5	0.368932		-6	0	0	0	0	0	0	0		-6	0	0	0	1	0	0	0.166667	0.102062		-6	0	0	0	0	0	0	0
-5.5	5	5	5	6	6	7	5	7	6	6	5.8	0.176383		-5.5	0	0	0	0	0	0	0		-5.5	1	0	0	0	0	0	0.166667	0.102062		-5.5	0	0	0	0	0	0	0
-5	7	4	5	5	7	5	7	6	5	5	5.6	0.24037		-5	0	0	0	0	0	0	0		-5	1	1	0	0	0	0	0.333333	0.129099		-5	0	0	0	0	0	0	0
-4.5	6	6	6	6	4	6	6	4	6	5	5.5	0.190029		-4.5	0	0	0	0	0	0	0		-4.5	1	0	0	0	0	0	0.166667	0.102062		-4.5	0	0	0	0	0	0	0
-4	7	4	6	6	7	5	6	7	4	6	5.8	0.253859		-4	0	0	0	0	0	0	0		-4	0	0	0	0	0	0	0	0		-4	0	0	0	0	0	0	0
-3.5	7	6	4	6	6	6	6	6	5	5	5.7	0.184089		-3.5	0	0	0	0	0	0	0		-3.5	0	0	0	0	0	0	0	0		-3.5	0	0	0	0	0	0	0
-3	7	5	6	6	7	6	6	6	5	6	6	0.149071		-3	0	0	0	0	0	0	0		-3	0	0	1	0	0	0	0.166667	0.102062		-3	0	0	0	0	0	0	0
-2.5	6	3	6	4	4	7	6	6	6	7	5.5	0.302765		-2.5	0	1	0	0	0	0.2	0.141421		-2.5	0	1	0	0	0	0	0.166667	0.102062		-2.5	0	0	0	0	0	0	0
-2	7	3	4	5	4	5	7	6	4	6	5.1	0.306413		-2	0	0	0	0	0	0	0		-2	0	0	0	0	0	1	0.166667	0.102062		-2	0	0	0	0	0	0	0
-1.5	7	3	4	5	6	5	4	7	5	6	5.2	0.294392		-1.5	0	1	0	0	0	0.2	0.141421		-1.5	0	0	0	1	0	1	0.333333	0.129099		-1.5	0	0	0	0	0	0	0
-1	6	7	5	7	4	6	6	6	6	6	5.9	0.195789		-1	0	1	0	0	0	0.2	0.141421		-1	0	0	0	1	0	0	0.166667	0.102062		-1	0	0	0	0	0	0	0
-0.5	6	5	4	5	6	7	5	6	7	6	5.7	0.212132		-0.5	0	1	0	0	0	0.2	0.141421		-0.5	0	0	0	0	1	0	0.166667	0.102062		-0.5	0	0	0	0	0	0	0
0	6	6	4	6	5	5	7	5	4	5	5.3	0.212132		0	0	0	0	0	0	0	0		0	0	0	0	0	0	2	0.333333	0.204124		0	0	0	0	0	0	0	0
0.5	16	16	14	16	17	18	15	18	19	18	16.7	0.350397		0.5	17	19	17	16	26	19	1.28452		0.5	7	11	9	10	11	12	10	0.447214		0.5	1	4	6	7	7	5	0.806226
1	14	14	14	15	16	16	17	20	15	17	15.8	0.418994		1	15	11	12	12	22	14.4	1.42478		1	15	12	14	16	15	14	14.3333	0.341565		1	5	7	10	10	10	8.4	0.728011
1.5	13	12	12	14	15	14	17	17	15	18	14.7	0.471993		1.5	9	8	8	8	15	9.6	0.964365		1.5	13	13	12	14	15	15	13.6667	0.302765		1.5	5	6	6	7	9	6.6	0.479583
2	14	15	15	14	16	16	16	18	17	16	15.7	0.279881		2	11	6	6	6	12	8.2	0.959166		2	13	13	14	15	13	13	13.5	0.209165		2	6	5	6	7	6	6	0.223607
2.5	11	12	15	16	18	13	15	15	16	16	14.7	0.471993		2.5	7	8	5	6	13	7.8	0.984886		2.5	12	13	12	11	13	13	12.3333	0.204124		2.5	7	2	5	6	5	5	0.591608
3	14	13	13	16	13	14	15	18	15	18	14.9	0.427525		3	9	5	6	5	16	8.2	1.47309		3	13	11	13	13	14	13	12.8333	0.245798		3	3	0	1	4	5	2.6	0.655744
3.5	15	12	12	15	16	15	16	14	16	17	14.8	0.377124		3.5	6	5	6	5	11	6.6	0.793725		3.5	13	13	13	12	12	12	12.5	0.136931		3.5	5	0	2	4	2	2.6	0.616441
4	15	14	16	15	17	17	17	18	15	14	15.8	0.312694		4	8	5	5	4	15	7.4	1.42478		4	11	12	12	12	13	12	12	0.158114		4	4	0	2	4	1	2.2	0.565685
4.5	13	13	15	15	15	14	16	16	17	16	15	0.298142		4.5	7	5	5	5	11	6.6	0.824621		4.5	9	11	12	11	11	13	11.1667	0.33229		4.5	1	0	1	1	2	1	0.223607
5	14	11	13	15	16	16	13	17	16	17	14.8	0.444722		5	5	5	4	5	12	6.2	1.03441		5	11	11	8	12	12	12	11	0.387298		5	1	0	1	3	1	1.2	0.34641
5.5	2	4	5	8	5	3	8	10	7	6	5.8	0.555778		5.5	0	1	2	2	3	1.6	0.360555		5.5	7	7	8	3	8	6	6.5	0.467707		5.5	0	0	0	0	1	0.2	0.141421
6	4	0	1	3	3	3	1	2	3	4	2.4	0.301846		6	0	0	0	0	1	0.2	0.141421		6	5	5	5	4	5	6	5	0.158114		6	0	0	0	1	0	0.2	0.141421
6.5	3	2	4	3	3	4	4	5	5	4	3.7	0.212132		6.5	0	0	0	0	3	0.6	0.424264		6.5	4	6	5	6	5	4	5	0.223607		6.5	0	0	0	0	0	0	0
7	4	2	4	5	4	4	3	4	3	4	3.7	0.184089		7	3	0	0	1	4	1.6	0.574456		7	4	4	4	3	5	3	3.83333	0.188193		7	0	0	0	1	2	0.6	0.282843
7.5	3	2	7	6	5	2	2	4	4	3	3.8	0.391578		7.5	2	0	0	1	5	1.6	0.655744		7.5	3	4	3	3	4	5	3.66667	0.204124		7.5	0	0	0	1	2	0.6	0.282843
8	5	2	4	3	4	3	4	5	4	3	3.7	0.212132		8	3	0	2	0	7	2.4	0.911043		8	2	1	3	3	3	4	2.66667	0.258199		8	0	0	0	1	2	0.6	0.282843
8.5	3	4	4	5	5	4	4	4	3	3	3.9	0.164992		8.5	2	0	0	2	6	2	0.774597		8.5	4	5	3	3	4	3	3.66667	0.204124		8.5	0	0	0	1	2	0.6	0.282843
9	4	5	5	3	1	4	4	3	5	3	3.7	0.279881		9	2	0	1	1	6	2	0.74162		9	3	4	3	2	4	5	3.5	0.262202		9	0	0	0	0	2	0.4	0.282843
9.5	4	3	5	6	4	3	1	3	4	4	3.7	0.299073		9.5	2	0	3	2	7	2.8	0.818535		9.5	2	2	4	3	4	3	3	0.223607		9.5	0	0	0	0	2	0.4	0.282843
10	5	3	5	4	3	4	6	3	4	3	4	0.235702		10	1	0	2	2	8	2.6	0.989949		10	4	5	4	5	4	5	4.5	0.136931		10	0	0	0	0	1	0.2	0.141421
10.5	3	4	5	4	3	4	4	4	3	2	3.6	0.188562		10.5	3	0	3	2	7	3	0.806226		10.5	3	5	2	4	4	3	3.5	0.262202		10.5	0	0	0	0	0	0	0
11	6	1	5	6	5	3	3	2	4	4	3.9	0.371932		11	1	0	1	2	6	2	0.74162		11	4	4	2	4	4	4	3.66667	0.204124		11	0	0	0	0	0	0	0
11.5	3	3	4	2	3	3	5	3	2	2	3	0.210819		11.5	2	0	1	1	8	2.4	1.01489		11.5	3	4	4	3	4	5	3.83333	0.188193		11.5	0	0	0	0	0	0	0
12	3	3	4	3	4	3	2	4	2	2	3	0.182574		12	2	0	4	1	8	3	1		12	6	4	3	4	4	4	4.16667	0.245798		12	0	0	0	0	0	0	0
12.5	4	2	5	4	3	2	4	4	3	4	3.5	0.217307		12.5	2	0	2	2	8	2.8	0.959166		12.5	2	3	4	5	2	5	3.5	0.344601		12.5	0	0	0	0	0	0	0
13	3	2	3	4	3	3	2	4	3	1	2.8	0.20548		13	2	0	2	1	9	2.8	1.12694		13	3	2	4	3	6	2	3.33333	0.376386		13	0	0	0	0	0	0	0
13.5	2	3	5	2	4	3	3	1	3	3	2.9	0.24608		13.5	2	0	3	2	8	3	0.948683		13.5	3	5	3	4	5	4	4	0.223607		13.5	0	0	0	0	0	0	0
14	2	4	3	2	2	3	4	4	3	3	3	0.182574		14	2	0	1	3	7	2.6	0.8544		14	4	0	4	3	5	4	3.33333	0.437798		14	0	0	0	0	0	0	0
14.5	3	3	4	4	3	2	3	3	2	5	3.2	0.20548		14.5	2	0	3	1	7	2.6	0.8544		14.5	4	6	3	3	5	4	4.16667	0.292261		14.5	0	0	0	0	0	0	0
15	3	3	1	1	1	1	3	3	3	3	2.2	0.23094		15	2	0	2	3	6	2.6	0.69282		15	4	5	4	5	5	4	4.5	0.136931		15	0	0	0	0	0	0	0
15.5	1	2	4	3	2	4	1	2	2	2	2.3	0.236878		15.5	1	0	3	2	7	2.6	0.8544		15.5	3	3	3	4	2	3	3	0.158114		15.5	0	0	0	0	0	0	0
16	1	2	5	2	3	1	2	1	2	3	2.2	0.274874		16	2	0	1	3	7	2.6	0.8544		16	2	4	4	3	4	4	3.5	0.209165		16	0	0	0	0	0	0	0
16.5	2	5	3	3	2	2	1	2	1	0	2.1	0.306413		16.5	1	0	2	3	6	2.4	0.728011		16.5	1	5	4	2	4	6	3.66667	0.465475		16.5	0	0	0	0	0	0	0
17	1	2	1	1	2	2	1	2	1	2	1.5	0.117851		17	3	0	3	2	8	3.2	0.932738		17	1	3	2	3	4	1	2.33333	0.302765		17	0	0	0	0	0	0	0
17.5	2	4	3	2	2	1	4	2	2	2	2.4	0.216025		17.5	2	0	2	3	7	2.8	0.818535		17.5	0	3	5	4	4	4	3.33333	0.437798		17.5	0	0	0	0	0	0	0
18	1	2	4	3	2	2	3	1	2	1	2.1	0.222361		18	2	1	2	3	8	3.2	0.877496		18	0	5	3	3	4	3	3	0.41833		18	0	0	0	0	0	0	0
18.5	3	1	4	3	2	1	1	1	2	2	2	0.235702		18.5	2	0	2	3	8	3	0.948683		18.5	0	6	5	5	5	5	4.33333	0.540062		18.5	0	0	0	0	0	0	0
19	1	2	3	3	2	1	1	1	1	3	1.8	0.20548		19	2	0	2	3	8	3	0.948683		19	0	0	4	4	5	4	2.83333	0.55715		19	0	0	0	0	0	0	0
19.5	0	3	2	3	2	2	3	1	2	1	1.9	0.222361		19.5	0	0	0	3	8	2.2	1.10454		19.5	0	0	3	4	2	5	2.33333	0.516398		19.5	0	0	0	0	0	0	0
20	2	3	2	3	1	2	3	2	1	2	2.1	0.164992		20	1	1	1	2	8	2.6	0.964365		20	0	0	3	4	7	3	2.83333	0.659861		20	0	0	0	0	0	0	0

## Sheet: Fig 3
Figure 3	green highlighted cells are non-harmonic in the period analysed
	Light-off cells; mean firing rates (spikes/s)					Light-on cells; mean firing rates (spikes/s)								Firing rates (spikes/s)					Light-off cells; mean firing rates (spikes/s)					Light-on cells; mean firing rates (spikes/s)
	bright		dark			bright		dark						mean	SEM	n			bright		dark			bright		dark
	day	night	day	night		day	night	day	night		day	dark	off	5.93917	0.448421	24			day	night	day	night		day	night	day	night
											day	bright	off	6.50187	0.51132	48		Bin
mean	6.50187	6.93676	5.93917	8.91463		9.98128	13.7631	9.56112	11.2223
SD	3.54253	4.02356	2.1968	4.29767		5.52843	7.68877	4.59192	6.78927		night	dark	off	8.91463	0.679522	40		5	17	20	7	6		21	15	9	14
N	48	56	24	40		120	121	67	86		night	bright	off	6.93676	0.53767	56		10	26	23	16	21		48	28	30	32
Median	5.71597	6.33201	5.88371	8.1368		9.33915	12.1501	8.527	9.80515									15	4	11	1	10		34	35	19	19
SEM	0.51132	0.53767	0.448421	0.679522		0.504674	0.698979	0.560992	0.732106		day	dark	on	9.56112	0.560992	67		20	0	2	0	1		9	15	6	14
Min	1.43308	0.576548	1.59586	2.2804		0.516735	0.592128	1.53255	0.924301		day	bright	on	9.98128	0.504674	120		25	1	0	0	2		7	20	3	3
Max	20.3234	19.4362	10.805	24.4361		32.0697	38.2349	21.2602	33.2449									30	0	0	0	0		0	4	0	2
											night	dark	on	11.2223	0.732106	86		35	0	0	0	0		1	3	0	2
	5.57234	5.01727	6.64788	7.58725		20.3593	24.3393	5.34603	27.3725		night	bright	on	13.7631	0.698979	121		40	0	0	0	0		0	1	0	0
	6.14675	14.9209	5.16705	7.73737		32.0697	27.3968	15.3297	18.6373
	6.86817	19.4362	7.52054	8.52421		12.8925	38.2349	18.8063	12.048
	3.70879	6.4862	4.72862	12.5947		13.556	34.894	8.52546	19.7201
	4.06725	4.75954	6.87832	5.88797		10.5972	32.6855	13.0589	13.5455
	6.4492	5.15845	7.34428	7.64936		10.5211	25.4463	13.5565	20.7373
	12.2063	17.0802	5.26212	3.46705		23.46	18.8491	11.3962	29.6578
	3.18232	7.70743	6.23628	9.10817		21.5064	12.8786	9.50128	30.0059
	5.97276	6.5171	6.61491	7.48731		10.9891	21.1462	16.984	14.9503
	9.80935	6.94755	7.34545	8.05169		22.1085	24.433	4.92012	16.9795
	6.25838	10.9308	7.31647	3.5182		14.2343	18.975	18.7021	12.833
	9.37701	5.84703	5.48659	2.2804		5.64303	21.3777	20.542	19.4159
	8.58477	6.38489	4.48434	7.06353		10.6565	17.3011	11.8248	9.3723
	7.95561	9.06907	1.59586	20.4194		14.9386	19.1785	5.98571	18.8538
	14.3034	5.36434	3.51833	7.39378		9.13369	18.6996	15.2121	21.0806
	5.0714	11.3717	1.70629	11.0676		10.4823	16.7889	5.36943	19.4424
	5.21292	7.61918	4.40007	8.38835		11.5394	18.9414	21.2602	8.67992
	4.01518	11.8962	9.53069	12.8377		21.5127	21.5971	20.8455	17.918
	4.99701	6.27914	5.53115	12.0724		19.5105	20.3481	10.3411	17.9371
	5.68501	7.05234	7.67517	8.27827		21.5979	19.5472	9.06165	17.728
	7.40304	1.97455	8.08028	11.3979		18.5589	21.4151	10.0479	8.82534
	3.03911	4.21381	5.15737	8.22192		19.9162	20.1493	6.80084	9.23574
	9.56667	12.6294	3.50713	4.34403		17.5305	23.3307	6.95941	33.2449
	9.19395	5.81593	10.805	11.9371		8.88136	17.7553	13.4004	5.47835
	20.3234	11.2819		6.25715		11.6819	28.8865	7.126	9.86505
	10.3016	10.0489		6.88396		3.37864	20.1755	13.0235	7.01987
	2.61021	8.70707		7.78428		8.59504	20.771	3.75399	18.4849
	5.41666	4.14025		10.0815		4.51548	8.59984	15.2098	3.89984
	9.66334	7.98742		24.4361		18.0156	7.98095	11.6652	9.74526
	5.8219	5.38936		11.7384		9.58725	18.4963	4.97372	5.40518
	4.01508	10.1808		5.76473		13.3223	32.0082	11.1456	6.47349
	7.44236	9.33225		7.15231		10.3488	21.5979	8.14866	8.70695
	8.67923	7.51595		10.8504		12.3043	12.5121	13.241	12.0969
	3.32765	6.22946		9.24168		16.737	11.4115	4.02205	9.88479
	4.57422	4.98522		10.1845		12.0011	11.401	7.04449	13.9558
	7.88561	2.80139		15.4743		14.8032	16.1136	7.36776	9.98585
	5.64761	2.24154		6.88204		8.90346	19.6573	14.6319	14.4305
	3.96229	1.27249		3.6408		11.5839	8.87347	11.8133	18.7384
	2.36124	1.19902		9.02734		9.35522	10.7094	7.31004	18.8074
	13.374	0.576548		3.86998		9.26779	4.98864	11.1323	18.6631
	3.29157	1.13461				10.1112	9.6223	12.187	11.1403
	5.74692	7.55388				9.39686	8.22788	8.527	10.8342
	2.02801	14.3555				14.7622	10.3328	5.57584	20.3124
	1.43308	3.15164				8.02506	7.10382	5.67164	13.2767
	6.29908	10.1298				10.439	8.98039	11.2201	6.21509
	3.89635	10.9957				8.90619	21.3766	6.91991	14.7748
	5.32069	8.31936				9.05997	14.4502	10.7615	6.07252
	4.02069	4.23784				9.55512	13.2631	4.57718	6.26806
		4.03913				12.5677	22.2887	7.47965	6.26432
		6.93937				10.0808	21.327	6.89796	7.18669
		4.36447				8.57454	23.4016	5.62563	10.317
		2.71323				9.32309	29.6699	9.40656	5.28135
		4.54757				10.1518	19.2014	7.71756	15.0135
		4.66832				10.806	8.69778	6.70759	4.38032
		4.89565				6.18373	9.65073	7.4183	2.29819
		2.04359				4.31539	12.1501	9.66654	6.05901
						9.49583	10.0585	7.55644	6.15529
						3.10957	11.4351	5.78628	14.0001
						3.01496	20.6277	10.1814	10.2253
						5.15028	13.6877	8.32045	10.6436
						7.40435	12.8251	4.00141	6.77914
						3.93905	9.73132	8.9331	7.97518
						11.1034	12.4763	12.959	7.88791
						12.2515	22.45	1.53255	2.92841
						12.7383	13.762	1.8762	4.90337
						23.9052	9.02536	5.04019	8.31156
						8.7562	5.49177	2.66143	8.1078
						7.70168	19.8426		12.2595
						7.59841	14.7543		2.08116
						18.1789	9.48574		7.00485
						7.46996	4.47632		7.80453
						6.89771	6.59146		5.47792
						4.10297	6.87211		3.1779
						8.02441	2.84048		4.41159
						7.59414	7.09969		1.69912
						10.9792	11.1882		0.924301
						8.34116	11.7705		12.3263
						13.2633	12.9841		4.56942
						8.44533	10.6256		7.79529
						8.74599	23.9052		11.5155
						6.24765	8.04077		8.16432
						6.95629	22.0996		14.6856
						3.14613	11.6297		2.67059
						11.8761	10.0792		6.58903
						7.36	14.0834		4.55766
						10.3975	11.8725		3.92601
						8.86666	4.10297
						8.33898	11.6789
						10.5438	9.10117
						6.78098	9.59327
						7.30413	9.68771
						8.0824	12.5939
						7.17087	11.6685
						4.3248	9.44824
						9.61391	12.2479
						7.39157	5.61306
						16.1185	7.52119
						11.3143	13.2316
						12.1866	3.40724
						2.82458	3.39964
						1.91444	8.31156
						8.18288	3.60452
						5.48665	2.16471
						9.44458	14.1712
						6.16463	7.00202
						1.7746	2.78582
						3.56766	12.8259
						2.50754	0.592128
						18.1639	2.74929
						6.46691	1.22288
						9.66156	11.9962
						2.45568	10.7712
						1.8762	8.05902
						1.9533	5.06613
						2.71517	14.4927
						3.47844	18.5743
						0.516735	3.64273
						1.63978	5.02545
						6.10795	2.67059
						9.76276	4.53968
							10.3285

## Sheet: Fig4C
Figure 4C																			Time (s)	spike (dark)	spike (ist 100s)	spike (200-300s)
																			-0.002	-0.0118552	-0.0115954	-0.0112441
130411-2																			-0.0019	-0.0118527	-0.0114823	-0.0111954
Time (s)	ISI (s)	IF (spikes/s)	Time (s)	Rate (spikes/s)	ISI (s)	#ISI	Hazard												-0.0018	-0.0119479	-0.0116171	-0.0114328
280.009			1	28	0.001	0	0												-0.0017	-0.0118668	-0.0115093	-0.0111451
280.034	0.02561	39.0472	2	30	0.002	0	0												-0.0016	-0.0118039	-0.0114531	-0.0113141
280.094	0.06	16.6667	3	31	0.003	0	0												-0.0015	-0.0116714	-0.0115804	-0.0113243
280.126	0.03195	31.2989	4	29	0.004	1	2.52793e-05												-0.0014	-0.0119107	-0.0115325	-0.0113432
280.185	0.05871	17.0329	5	32	0.005	57	0.00144096												-0.0013	-0.012082	-0.0116515	-0.011623
280.191	0.00572	174.825	6	28	0.006	416	0.0105316												-0.0012	-0.0119951	-0.0116044	-0.0113974
280.23	0.03946	25.3421	7	30	0.007	724	0.0185242												-0.0011	-0.0118154	-0.0117399	-0.0114163
280.26	0.03004	33.2889	8	31	0.008	734	0.0191345												-0.001	-0.0116176	-0.0120274	-0.0110382
280.286	0.02595	38.5356	9	30	0.009	589	0.0156541												-0.0009	-0.0118419	-0.0117616	-0.0111844
280.324	0.03803	26.295	10	30	0.01	390	0.01053												-0.0008	-0.0118303	-0.0120378	-0.0112764
280.358	0.03365	29.7177	11	28	0.011	271	0.00739488												-0.0007	-0.0117765	-0.0116433	-0.0112819
280.4	0.04243	23.5682	12	30	0.012	181	0.00497581												-0.0006	-0.0116805	-0.0115789	-0.0113974
280.463	0.06269	15.9515	13	29	0.013	129	0.00356403												-0.0005	-0.00993451	-0.0101033	-0.0105359
280.497	0.03408	29.3427	14	28	0.014	119	0.00329951												-0.0004	0.0663559	0.0437185	0.0251757
280.502	0.00492	203.252	15	30	0.015	84	0.00233677												-0.0003	0.353943	0.292527	0.234493
280.534	0.03254	30.7314	16	31	0.016	81	0.0022586												-0.0002	0.376509	0.337584	0.306168
280.56	0.02576	38.8199	17	29	0.017	81	0.00226371												-0.0001	0.232182	0.212961	0.200143
280.595	0.03501	28.5633	18	31	0.018	100	0.00280104												0	0.0551324	0.0531225	0.0540733
280.626	0.03122	32.0307	19	29	0.019	105	0.00294936												0.0001	-0.0949011	-0.083031	-0.071068
280.654	0.02793	35.8038	20	30	0.02	152	0.00428217												0.0002	-0.175636	-0.155746	-0.137705
280.662	0.0076	131.579	21	31	0.021	176	0.00497963												0.0003	-0.211801	-0.189947	-0.169033
280.718	0.05647	17.7085	22	29	0.022	277	0.00787648												0.0004	-0.216694	-0.195182	-0.174048
280.751	0.03233	30.931	23	31	0.023	306	0.00877017												0.0005	-0.204223	-0.18466	-0.164239
280.786	0.03584	27.9018	24	29	0.024	433	0.0125199												0.0006	-0.183206	-0.166166	-0.147924
280.822	0.03559	28.0978	25	27	0.025	569	0.0166608												0.0007	-0.15884	-0.144244	-0.128265
280.856	0.03396	29.4464	26	31	0.026	723	0.0215287												0.0008	-0.133798	-0.121326	-0.107867
280.886	0.02998	33.3556	27	29	0.027	938	0.0285453												0.0009	-0.109386	-0.0992067	-0.0885422
280.919	0.03285	30.4414	28	30	0.028	1071	0.0335505												0.001	-0.0871091	-0.0787778	-0.0703197
280.985	0.06607	15.1355	29	30	0.029	1333	0.0432077												0.0011	-0.0666266	-0.0603104	-0.0541881
281.016	0.03121	32.041	30	28	0.03	1501	0.0508503												0.0012	-0.0487685	-0.0439857	-0.039898
281.038	0.02189	45.683	31	29	0.031	1685	0.0601421												0.0013	-0.0338552	-0.0301519	-0.0277264
281.046	0.00759	131.752	32	29	0.032	1850	0.0702567												0.0014	-0.0209858	-0.0181664	-0.0178672
281.08	0.03403	29.3858	33	29	0.033	1964	0.0802222												0.0015	-0.010615	-0.00900498	-0.00937968
281.105	0.02584	38.6997	34	30	0.034	1961	0.0870859												0.0016	-0.00226341	-0.00127498	-0.00279905
281.134	0.02833	35.2983	35	30	0.035	1864	0.0906747												0.0017	0.00414021	0.00472859	0.00242176
281.172	0.03852	25.9605	36	27	0.036	1788	0.0956508												0.0018	0.00869021	0.00897803	0.00627173
281.242	0.06955	14.3781	37	34	0.037	1710	0.101154												0.0019	0.0121085	0.0120244	0.00907942
281.273	0.03078	32.4886	38	29	0.038	1498	0.0985851												0.002	0.0143438	0.0138781	0.0106334
281.293	0.02062	48.4966	39	27	0.039	1272	0.0928671												0.0021	0.0154308	0.0149367	0.011678
281.347	0.05334	18.7477	40	31	0.04	1006	0.0809658												0.0022	0.0161121	0.0153103	0.0123925
281.39	0.04376	22.8519	41	31	0.041	829	0.0725983												0.0023	0.0157901	0.0147143	0.0119539
281.431	0.04016	24.9004	42	30	0.042	684	0.0645892												0.0024	0.0150723	0.014179	0.0110602
281.462	0.03181	31.4367	43	31	0.043	581	0.0586513												0.0025	0.014088	0.0128284	0.0103599
281.492	0.03004	33.2889	44	28	0.044	450	0.0482574												0.0026	0.0127683	0.0114501	0.00900947
281.524	0.03121	32.041	45	28	0.045	329	0.0370704												0.0027	0.011019	0.00992958	0.00752859
281.554	0.03085	32.4149	46	30	0.046	283	0.0331149												0.0028	0.00932933	0.00797631	0.00609644
281.593	0.0383	26.1097	47	31	0.047	243	0.0294082												0.0029	0.00732091	0.00629705	0.0047822
281.624	0.03141	31.837	48	30	0.048	235	0.0293017												0.003	0.00547143	0.00423297	0.00315512
281.658	0.0342	29.2398	49	31	0.049	203	0.0260758												0.0031	0.00351268	0.00295574	0.00177878
281.697	0.03852	25.9605	50	30	0.05	185	0.0243999												0.0032	0.00182961	0.00121733	3.06551e-05
281.724	0.02716	36.8189	51	31	0.051	167	0.0225767												0.0033	0.000169715	-0.000229841	-0.00110751
281.757	0.03308	30.2297	52	28	0.052	157	0.0217151												0.0034	-0.00147114	-0.00198771	-0.00273853
281.786	0.02903	34.4471	53	31	0.053	178	0.0251661												0.0035	-0.00300105	-0.00355168	-0.00389556
281.822	0.03594	27.8242	54	30	0.054	137	0.0198695												0.0036	-0.00430247	-0.00495244	-0.00495513
281.855	0.03308	30.2297	55	33	0.055	192	0.0284108												0.0037	-0.00560389	-0.00625512	-0.00614439
281.891	0.03604	27.7469	56	28	0.056	196	0.0298507												0.0038	-0.0068573	-0.00722315	-0.00693749
281.918	0.02686	37.2301	57	28	0.057	233	0.0365777												0.0039	-0.00767855	-0.00808187	-0.00776675
281.959	0.04108	24.3427	58	27	0.058	277	0.0451361												0.004	-0.00859666	-0.00903343	-0.00852213
281.994	0.03509	28.4981	59	30	0.059	259	0.044198												0.0041	-0.00952057	-0.00952605	-0.00913287
282.025	0.03109	32.1647	60	28	0.06	253	0.0451705												0.0042	-0.0100868	-0.010113	-0.00972554
282.057	0.03209	31.1624	61	29	0.061	282	0.05273												0.0043	-0.010649	-0.0104709	-0.0102365
282.064	0.00642	155.763	62	27	0.062	294	0.058034												0.0044	-0.0113402	-0.0106992	-0.0104848
282.094	0.02993	33.4113	63	30	0.063	302	0.0632858												0.0045	-0.01137	-0.0110676	-0.0110956
282.133	0.03889	25.7136	64	29	0.064	307	0.0686801												0.0046	-0.0117144	-0.0117159	-0.0114249
282.168	0.03538	28.2646	65	28	0.065	309	0.0742253												0.0047	-0.0117782	-0.0118679	-0.0119335
282.202	0.03379	29.5946	66	27	0.066	272	0.070576												0.0048	-0.0119537	-0.0119165	-0.0117645
282.227	0.02517	39.7298	67	30	0.067	243	0.0678392												0.0049	-0.0121193	-0.0120303	-0.0117456
282.236	0.00913	109.529	68	28	0.068	226	0.0676849												0.005	-0.0120721	-0.011784	-0.0115601
282.268	0.03208	31.1721	69	27	0.069	221	0.0709926												0.0051	-0.011577	-0.0111035	-0.0113361
282.299	0.03056	32.7225	70	29	0.07	182	0.0629322												0.0052	-0.0117037	-0.0113229	-0.0110586
282.332	0.03327	30.0571	71	28	0.071	162	0.0597786												0.0053	-0.0118916	-0.0120311	-0.0112882
282.365	0.0329	30.3951	72	30	0.072	132	0.0518053												0.0054	-0.0123552	-0.0120663	-0.0112827
282.396	0.03121	32.041	73	30	0.073	134	0.0554636												0.0055	-0.0128561	-0.0123066	-0.0113133
282.426	0.02951	33.8868	74	29	0.074	120	0.0525855												0.0056	-0.0129695	-0.011531	-0.0112206
282.463	0.03761	26.5887	75	30	0.075	98	0.0453284												0.0057	-0.0129389	-0.0118252	-0.0111522
282.494	0.03075	32.5203	76	30	0.076	81	0.0392442												0.0058	-0.0125059	-0.0124032	-0.011017
282.526	0.03203	31.2207	77	31	0.077	75	0.0378215												0.0059	-0.0121789	-0.0125072	-0.0114674
282.567	0.04063	24.6124	78	30	0.078	68	0.0356394												0.006	-0.012231	-0.0126869	-0.0117551
282.596	0.02934	34.0832	79	29	0.079	72	0.0391304												0.0061	-0.0122377	-0.0120753	-0.0121842
282.63	0.03378	29.6033	80	29	0.08	61	0.0345023												0.0062	-0.0128163	-0.0110668	-0.0123257
282.699	0.06931	14.4279	81	30	0.081	60	0.0351494												0.0063	-0.012486	-0.0111888	-0.012255
282.727	0.02762	36.2056	82	29	0.082	61	0.037037												0.0064	-0.0121085	-0.0114307	-0.0125584
282.772	0.04564	21.9106	83	30	0.083	48	0.0302648												0.0065	-0.0122956	-0.0120813	-0.0124012
282.8	0.02803	35.6761	84	27	0.084	63	0.0409623												0.0066	-0.0119264	-0.0125117	-0.0122888
282.832	0.03181	31.4367	85	27	0.085	54	0.0366102												0.0067	-0.0121789	-0.0126218	-0.0128437
282.859	0.02725	36.6972	86	29	0.086	52	0.0365939												0.0068	-0.0114735	-0.0130613	-0.0125222
282.87	0.01032	96.8992	87	27	0.087	37	0.027027												0.0069	-0.011423	-0.0132597	-0.0123241
282.898	0.02853	35.0508	88	30	0.088	59	0.0442943												0.007	-0.0116515	-0.0133308	-0.0120192
282.936	0.03723	26.8601	89	28	0.089	50	0.0392773												0.0071	-0.0119769	-0.0135187	-0.0115986
282.967	0.0319	31.348	90	28	0.09	55	0.0449714												0.0072	-0.0122377	-0.0133203	-0.0118022
283.026	0.05885	16.9924	91	30	0.091	61	0.052226												0.0073	-0.0123817	-0.0132642	-0.0122597
283.049	0.02295	43.573	92	29	0.092	57	0.0514905												0.0074	-0.0127882	-0.0126188	-0.0123729
283.089	0.03962	25.2398	93	29	0.093	49	0.0466667												0.0075	-0.0124264	-0.012073	-0.0126928
283.154	0.06509	15.3633	94	29	0.094	47	0.046953												0.0076	-0.01251	-0.0120947	-0.0130111
283.162	0.00839	119.19	95	43	0.095	53	0.0555556												0.0077	-0.012217	-0.0119106	-0.0126409
283.191	0.02893	34.5662	96	41	0.096	44	0.0488346												0.0078	-0.0115174	-0.0118836	-0.0120852
283.224	0.03225	31.0078	97	37	0.097	41	0.0478413												0.0079	-0.0115323	-0.0117451	-0.0122825
283.256	0.0329	30.3951	98	38	0.098	40	0.0490196
283.294	0.03753	26.6454	99	36	0.099	38	0.0489691
283.362	0.06841	14.6177	100	35	0.1	36	0.0487805
283.428	0.06542	15.2858	101	33	0.101	34	0.048433
283.462	0.03407	29.3513	102	36	0.102	32	0.0479042
283.496	0.03378	29.6033	103	36	0.103	35	0.0550314
283.523	0.02732	36.6032	104	33	0.104	26	0.0432612
283.53	0.00711	140.647	105	39	0.105	31	0.053913
283.557	0.02723	36.7242	106	35	0.106	29	0.0533088
283.597	0.03954	25.2908	107	33	0.107	34	0.0660194
283.63	0.03268	30.5998	108	36	0.108	18	0.037422
283.656	0.02679	37.3274	109	33	0.109	20	0.0431965
283.689	0.03244	30.8261	110	33	0.11	18	0.0406321
283.728	0.03897	25.6608	111	36	0.111	16	0.0376471
283.754	0.02588	38.6399	112	32	0.112	16	0.0391198
283.776	0.02264	44.1696	113	34	0.113	25	0.0636132
283.812	0.03563	28.0662	114	32	0.114	9	0.0244565
283.843	0.03111	32.144	115	34	0.115	9	0.0250696
283.876	0.03346	29.8864	116	31	0.116	6	0.0171429
283.911	0.03459	28.9101	117	34	0.117	20	0.0581395
283.948	0.03703	27.0051	118	32	0.118	10	0.0308642
283.98	0.03176	31.4861	119	35	0.119	10	0.0318471
284.015	0.03482	28.7191	120	34	0.12	12	0.0394737
284.049	0.03394	29.4638	121	36	0.121	9	0.0308219
284.085	0.03667	27.2702	122	31	0.122	10	0.0353357
284.114	0.02864	34.9162	123	32	0.123	7	0.025641
284.143	0.02962	33.761	124	32	0.124	10	0.037594
284.178	0.03471	28.8101	125	31	0.125	12	0.046875
284.243	0.06455	15.4919	126	34	0.126	10	0.0409836
284.275	0.0326	30.6748	127	34	0.127	10	0.042735
284.282	0.00662	151.057	128	33	0.128	14	0.0625
284.312	0.02988	33.4672	129	32	0.129	12	0.0571429
284.352	0.03971	25.1826	130	35	0.13	7	0.0353535
284.39	0.0381	26.2467	131	31	0.131	6	0.0314136
284.418	0.02802	35.6888	132	34	0.132	4	0.0216216
284.453	0.03572	27.9955	133	35	0.133	12	0.0662983
284.482	0.0288	34.7222	134	34	0.134	10	0.0591716
284.49	0.00807	123.916	135	33	0.135	9	0.0566038
284.547	0.05646	17.7117	136	35	0.136	9	0.06
284.555	0.00815	122.699	137	32	0.137	8	0.0567376
284.592	0.03728	26.824	138	30	0.138	3	0.0225564
284.628	0.03606	27.7316	139	33	0.139	2	0.0153846
284.661	0.03315	30.1659	140	35	0.14	3	0.0234375
284.695	0.03356	29.7974	141	32	0.141	8	0.064
284.727	0.03213	31.1236	142	34	0.142	7	0.0598291
284.759	0.03181	31.4367	143	36	0.143	2	0.0181818
284.794	0.03557	28.1136	144	37	0.144	3	0.0277778
284.824	0.02968	33.6927	145	31	0.145	3	0.0285714
284.859	0.03518	28.4252	146	34	0.146	7	0.0686275
284.888	0.02906	34.4116	147	32	0.147	5	0.0526316
284.919	0.03069	32.5839	148	31	0.148	2	0.0222222
284.955	0.03591	27.8474	149	35	0.149	7	0.0795455
284.962	0.00705	141.844	150	32	0.15	2	0.0246914
284.985	0.02343	42.6803	151	32	0.151	3	0.0379747
285.025	0.03967	25.208	152	37	0.152	2	0.0263158
285.056	0.03125	32	153	33	0.153	3	0.0405405
285.095	0.03837	26.062	154	32	0.154	2	0.028169
285.154	0.05951	16.8039	155	32	0.155	4	0.057971
285.188	0.03393	29.4724	156	34	0.156	2	0.0307692
285.193	0.00498	200.803	157	33	0.157	3	0.047619
285.261	0.06816	14.6714	158	33	0.158	2	0.0333333
285.292	0.03106	32.1958	159	34	0.159	3	0.0517241
285.329	0.03615	27.6625	160	32	0.16	3	0.0545455
285.365	0.03636	27.5028	161	33	0.161	1	0.0192308
285.391	0.0257	38.9105	162	31	0.162	2	0.0392157
285.404	0.01297	77.101	163	33	0.163	2	0.0408163
285.433	0.02993	33.4113	164	31	0.164	0
285.458	0.02435	41.0678	165	34	0.165	1
285.541	0.08306	12.0395	166	34	0.166	1
285.575	0.03441	29.0613	167	32	0.167	1
285.605	0.02936	34.0599	168	31	0.168	2
285.649	0.04467	22.3864	169	33	0.169	2
285.683	0.03346	29.8864	170	32	0.17	1
285.719	0.03654	27.3673	171	31	0.171	2
285.755	0.03577	27.9564	172	34	0.172	3
285.782	0.02712	36.8732	173	34	0.173	4
285.817	0.03433	29.129	174	32	0.174	1
285.854	0.03777	26.476	175	34	0.175	1
285.888	0.03358	29.7796	176	34	0.176	4
285.919	0.03115	32.1027	177	34	0.177	1
285.951	0.03223	31.027	178	32	0.178	0
285.996	0.04494	22.2519	179	31	0.179	1
286.016	0.01966	50.8647	180	34	0.18	0
286.029	0.01315	76.0456	181	33	0.181	2
286.06	0.03107	32.1854	182	31	0.182	0
286.123	0.06327	15.8053	183	34	0.183	1
286.153	0.02968	33.6927	184	30	0.184	1
286.193	0.04013	24.919	185	33	0.185	2
286.219	0.02589	38.625	186	30	0.186	1
286.257	0.03772	26.5111	187	32	0.187	1
286.263	0.00587	170.358	188	32	0.188	0
286.304	0.04109	24.3368	189	31	0.189	1
286.319	0.01514	66.0502	190	31	0.19	0
286.361	0.04206	23.7756	191	33	0.191	0
286.395	0.03357	29.7885	192	36	0.192	0
286.435	0.04008	24.9501	193	31	0.193	0
286.461	0.02643	37.8358	194	33	0.194	0
286.496	0.03529	28.3366	195	30	0.195	2
286.56	0.06335	15.7853	196	29	0.196	0
286.594	0.03385	29.5421	197	33	0.197	0
286.6	0.00621	161.031	198	33	0.198	1
286.628	0.02834	35.2858	199	29	0.199	0
286.694	0.06552	15.2625	200	31	0.2	0
286.725	0.03138	31.8674	201	34	0.201	1
286.763	0.03843	26.0213	202	32	0.202	0
286.796	0.03284	30.4507	203	32	0.203	0
286.83	0.03364	29.7265	204	33	0.204	0
286.864	0.03387	29.5247	205	31	0.205	1
286.921	0.05752	17.3853	206	32	0.206	0
286.932	0.01122	89.1266	207	29	0.207	0
286.963	0.03053	32.7547	208	32	0.208	0
287.002	0.03903	25.6213	209	31	0.209	0
287.029	0.02667	37.4953	210	35	0.21	0
287.089	0.06019	16.6141	211	31	0.211	0
287.122	0.03297	30.3306	212	30	0.212	1
287.16	0.03816	26.2055	213	31	0.213	1
287.19	0.03043	32.8623	214	35	0.214	0
287.229	0.0385	25.974	215	33	0.215	0
287.258	0.02892	34.5781	216	31	0.216	1
287.265	0.00671	149.031	217	33	0.217	0
287.302	0.03779	26.462	218	35	0.218	0
287.36	0.05719	17.4856	219	30	0.219	0
287.368	0.00872	114.679	220	31	0.22	0
287.391	0.02304	43.4028	221	34	0.221	0
287.397	0.0061	163.934	222	33	0.222	0
287.434	0.0366	27.3224	223	33	0.223	0
287.462	0.02788	35.868	224	31	0.224	0
287.488	0.02609	38.3289	225	33	0.225	0
287.535	0.047	21.2766	226	31	0.226	0
287.559	0.02417	41.3736	227	33	0.227	0
287.599	0.03934	25.4194	228	34	0.228	0
287.625	0.02662	37.5657	229	33	0.229	0
287.658	0.03285	30.4414	230	31	0.23	0
287.689	0.0312	32.0513	231	33	0.231	0
287.726	0.03711	26.9469	232	31	0.232	1
287.765	0.03842	26.0281	233	31	0.233	0
287.793	0.02828	35.3607	234	31	0.234	0
287.8	0.00739	135.318	235	35	0.235	0
287.833	0.03215	31.1042	236	32	0.236	0
287.868	0.03506	28.5225	237	31	0.237	0
287.899	0.03096	32.2997	238	33	0.238	1
287.936	0.03707	26.976	239	28	0.239	0
287.995	0.05957	16.787	240	31	0.24	0
288.036	0.04079	24.5158	241	34	0.241	0
288.063	0.0271	36.9004	242	33	0.242	0
288.097	0.03368	29.6912	243	32	0.243	0
288.109	0.01211	82.5764	244	32	0.244	0
288.166	0.05752	17.3853	245	32	0.245	1
288.193	0.02612	38.2848	246	33	0.246	0
288.23	0.0377	26.5252	247	31	0.247	0
288.267	0.03648	27.4123	248	32	0.248	1
288.296	0.02886	34.65	249	32	0.249	0
288.329	0.03335	29.985	250	33	0.25	0
288.365	0.03592	27.8396	251	33	0.251	0
288.399	0.03407	29.3513	252	30	0.252	0
288.432	0.03358	29.7796	253	33	0.253	0
288.465	0.03213	31.1236	254	34	0.254	0
288.502	0.03724	26.8528	255	28	0.255	0
288.536	0.03393	29.4724	256	32	0.256	0
288.567	0.03081	32.457	257	32	0.257	0
288.598	0.03106	32.1958	258	32	0.258	0
288.641	0.04303	23.2396	259	30	0.259	0
288.673	0.03192	31.3283	260	33	0.26	0
288.704	0.03164	31.6056	261	33	0.261	0
288.731	0.02637	37.9219	262	33	0.262	0
288.743	0.01204	83.0565	263	32	0.263	0
288.805	0.06209	16.1057	264	30	0.264	0
288.839	0.03423	29.2141	265	33	0.265	0
288.875	0.03586	27.8862	266	31	0.266	0
288.914	0.03916	25.5363	267	35	0.267	0
288.942	0.02756	36.2845	268	31	0.268	0
288.973	0.03119	32.0616	269	33	0.269	0
289.008	0.03484	28.7026	270	32	0.27	0
289.048	0.04013	24.919	271	31	0.271	0
289.076	0.02836	35.2609	272	34	0.272	0
289.113	0.03703	27.0051	273	34	0.273	0
289.146	0.03337	29.967	274	33	0.274	0
289.19	0.04339	23.0468	275	33	0.275	0
289.213	0.02327	42.9738	276	32	0.276	0
289.253	0.04011	24.9314	277	32	0.277	0
289.286	0.03228	30.9789	278	32	0.278	0
289.32	0.03428	29.1715	279	32	0.279	0
289.365	0.04509	22.1779	280	31	0.28	0
289.386	0.02076	48.1696	281	34	0.281	0
289.425	0.03937	25.4001	282	31	0.282	0
289.45	0.02516	39.7456	283	32	0.283	0
289.488	0.03779	26.462	284	30	0.284	0
289.521	0.0334	29.9401	285	31	0.285	0
289.529	0.0072	138.889	286	31	0.286	0
289.553	0.02409	41.511	287	34	0.287	0
289.593	0.03994	25.0376	288	33	0.288	0
289.626	0.03302	30.2847	289	29	0.289	0
289.656	0.0299	33.4448	290	31	0.29	0
289.663	0.00789	126.743	291	31	0.291	0
289.716	0.0524	19.084	292	30	0.292	0
289.755	0.03917	25.5297	293	34	0.293	0
289.79	0.03546	28.2008	294	33	0.294	0
289.821	0.03018	33.1345	295	32	0.295	0
289.86	0.03972	25.1762	296	31	0.296	0
289.893	0.03226	30.9981	297	31	0.297	0
289.928	0.03568	28.0269	298	31	0.298	0
289.964	0.03611	27.6932	299	29	0.299	0
289.993	0.02818	35.4862	300	32	0.3	0
290.031	0.03795	26.3505	301	33	0.301	0
290.038	0.00714	140.056	302	32	0.302	0
290.094	0.05642	17.7242	303	31	0.303	0
290.126	0.03194	31.3087	304	34	0.304	1
290.158	0.03198	31.2695	305	29
290.19	0.03197	31.2793	306	31
290.228	0.03767	26.5463	307	36
290.26	0.03233	30.931	308	32
290.29	0.02965	33.7268	309	30
290.321	0.03154	31.7058	310	32
290.388	0.06691	14.9454	311	36
290.419	0.03065	32.6264	312	31
290.427	0.0084	119.048	313	32
290.457	0.03037	32.9272	314	33
290.491	0.03372	29.656	315	32
290.525	0.03388	29.5159	316	31
290.554	0.02859	34.9773	317	29
290.566	0.01236	80.9061	318	33
290.602	0.0364	27.4725	319	29
290.621	0.01829	54.6747	320	32
290.682	0.0611	16.3666	321	32
290.737	0.05565	17.9695	322	31
290.77	0.03212	31.1333	323	30
290.836	0.06603	15.1446	324	32
290.873	0.0375	26.6667	325	33
290.904	0.03086	32.4044	326	33
290.936	0.03168	31.5657	327	31
290.942	0.00667	149.925	328	33
291.009	0.06663	15.0083	329	30
291.046	0.03689	27.1076	330	33
291.073	0.02666	37.5094	331	32
291.113	0.04082	24.4978	332	33
291.139	0.02592	38.5802	333	30
291.175	0.03587	27.8784	334	34
291.214	0.03924	25.4842	335	31
291.246	0.03172	31.5259	336	32
291.31	0.06363	15.7159	337	29
291.347	0.03693	27.0783	338	32
291.38	0.03338	29.9581	339	33
291.408	0.02826	35.3857	340	31
291.448	0.03963	25.2334	341	28
291.482	0.03444	29.036	342	32
291.506	0.02374	42.123	343	30
291.544	0.03779	26.462	344	33
291.578	0.03378	29.6033	345	30
291.616	0.03784	26.4271	346	35
291.642	0.02668	37.4813	347	28
291.678	0.03555	28.1294	348	32
291.709	0.03115	32.1027	349	30
291.751	0.04173	23.9636	350	35
291.78	0.02905	34.4234	351	31
291.818	0.03807	26.2674	352	31
291.849	0.03152	31.7259	353	32
291.881	0.03172	31.5259	354	32
291.892	0.01052	95.057	355	31
291.921	0.0296	33.7838	356	32
291.949	0.02792	35.8166	357	30
291.989	0.0397	25.1889	358	29
292.019	0.0298	33.557	359	36
292.056	0.03794	26.3574	360	29
292.085	0.02894	34.5543	361	33
292.122	0.03666	27.2777	362	30
292.157	0.0351	28.49	363	30
292.195	0.03758	26.6099	364	30
292.227	0.0327	30.581	365	29
292.258	0.03032	32.9815	366	31
292.294	0.0367	27.248	367	33
292.327	0.03224	31.0174	368	31
292.363	0.03651	27.3898	369	31
292.39	0.02688	37.2024	370	28
292.427	0.0369	27.1003	371	31
292.456	0.02908	34.3879	372	31
292.487	0.03076	32.5098	373	31
292.553	0.06627	15.0898	374	33
292.584	0.03123	32.0205	375	29
292.612	0.02762	36.2056	376	30
292.649	0.03752	26.6525	377	30
292.679	0.02973	33.6361	378	31
292.718	0.03916	25.5363	379	33
292.748	0.02927	34.1647	380	31
292.789	0.0409	24.4499	381	30
292.817	0.02879	34.7343	382	29
292.856	0.03907	25.5951	383	33
292.896	0.0394	25.3807	384	30
292.916	0.02016	49.6032	385	30
292.923	0.00747	133.869	386	32
292.992	0.06856	14.5858	387	29
293.025	0.03259	30.6843	388	30
293.055	0.03051	32.7761	389	32
293.091	0.03607	27.7239	390	34
293.155	0.06423	15.569	391	26
293.192	0.03683	27.1518	392	32
293.203	0.01059	94.4287	393	32
293.259	0.05594	17.8763	394	32
293.288	0.02974	33.6247	395	30
293.323	0.03482	28.7191	396	32
293.356	0.03252	30.7503	397	31
293.421	0.06565	15.2323	398	33
293.43	0.00816	122.549	399	30
293.459	0.02927	34.1647	400	30
293.52	0.06086	16.4312	401	31
293.528	0.0081	123.457	402	31
293.591	0.06314	15.8378	403	30
293.628	0.0373	26.8097	404	34
293.649	0.02101	47.5964	405	32
293.694	0.04457	22.4366	406	31
293.72	0.02582	38.7297	407	31
293.753	0.03312	30.1932	408	33
293.785	0.03244	30.8261	409	32
293.818	0.03292	30.3767	410	29
293.89	0.07175	13.9373	411	31
293.922	0.03236	30.9023	412	30
293.947	0.02442	40.95	413	31
293.952	0.00555	180.18	414	30
293.982	0.02948	33.9213	415	30
294.017	0.03566	28.0426	416	28
294.053	0.03561	28.082	417	30
294.118	0.06502	15.3799	418	31
294.125	0.00718	139.276	419	28
294.156	0.0306	32.6797	420	28
294.188	0.03217	31.0849	421	31
294.247	0.05945	16.8209	422	30
294.261	0.01314	76.1035	423	32
294.29	0.02969	33.6814	424	30
294.321	0.0308	32.4675	425	29
294.356	0.03521	28.401	426	29
294.384	0.02749	36.3769	427	30
294.423	0.03934	25.4194	428	29
294.451	0.02801	35.7015	429	17
294.49	0.03931	25.4388	430	16
294.497	0.00695	143.885	431	17
294.529	0.03124	32.0102	432	11
294.561	0.03256	30.7125	433	14
294.592	0.03034	32.9598	434	13
294.626	0.03488	28.6697	435	12
294.649	0.0225	44.4444	436	11
294.655	0.00576	173.611	437	12
294.694	0.0394	25.3807	438	11
294.749	0.05446	18.3621	439	10
294.758	0.0093	107.527	440	14
294.828	0.07063	14.1583	441	12
294.847	0.01902	52.5762	442	11
294.9	0.0524	19.084	443	16
294.907	0.00727	137.552	444	13
294.963	0.05624	17.7809	445	13
295.018	0.05491	18.2116	446	13
295.043	0.02453	40.7664	447	15
295.059	0.01657	60.35	448	15
295.095	0.0352	28.4091	449	15
295.13	0.03541	28.2406	450	15
295.16	0.03002	33.3111	451	13
295.191	0.03075	32.5203	452	15
295.202	0.01143	87.4891	453	13
295.257	0.05491	18.2116	454	14
295.262	0.00521	191.939	455	15
295.295	0.03259	30.6843	456	14
295.329	0.03424	29.2056	457	15
295.363	0.0342	29.2398	458	12
295.429	0.06552	15.2625	459	16
295.457	0.0282	35.461	460	15
295.5	0.04321	23.1428	461	16
295.513	0.01276	78.3699	462	17
295.544	0.03069	32.5839	463	13
295.574	0.03037	32.9272	464	15
295.614	0.0401	24.9377	465	16
295.645	0.03085	32.4149	466	11
295.711	0.06582	15.193	467	14
295.716	0.00513	194.932	468	15
295.749	0.0328	30.4878	469	15
295.818	0.06931	14.4279	470	14
295.841	0.02307	43.3463	471	15
295.884	0.04297	23.2721	472	13
295.892	0.00796	125.628	473	15
295.917	0.02512	39.8089	474	13
295.954	0.0363	27.5482	475	14
295.981	0.02795	35.7782	476	15
296.044	0.06299	15.8755	477	15
296.077	0.03225	31.0078	478	17
296.11	0.0328	30.4878	479	15
296.14	0.03004	33.2889	480	17
296.19	0.05093	19.6348	481	16
296.21	0.01982	50.4541	482	14
296.264	0.05341	18.7231	483	15
296.269	0.00524	190.84	484	16
296.33	0.06087	16.4285	485	16
296.34	0.01045	95.6938	486	15
296.373	0.03285	30.4414	487	16
296.41	0.03718	26.8962	488	14
296.439	0.02866	34.8918	489	14
296.496	0.05752	17.3853	490	16
296.536	0.03945	25.3485	491	15
296.57	0.03357	29.7885	492	14
296.604	0.03471	28.8101	493	17
296.628	0.02415	41.4079	494	14
296.636	0.00739	135.318	495	18
296.668	0.03272	30.5623	496	15
296.704	0.03545	28.2087	497	17
296.736	0.03173	31.5159	498	16
296.77	0.03393	29.4724	499	18
296.805	0.03571	28.0034	500	16
296.834	0.02824	35.4108	501	17
296.845	0.01158	86.3558	502	18
296.934	0.08917	11.2145	503	15
296.942	0.00816	122.549	504	16
296.976	0.03387	29.5247	505	13
297.011	0.03444	29.036	506	18
297.043	0.03247	30.7977	507	17
297.074	0.03056	32.7225	508	16
297.106	0.03227	30.9885	509	15
297.142	0.03574	27.9799	510	18
297.171	0.02911	34.3525	511	17
297.208	0.03701	27.0197	512	18
297.236	0.02806	35.6379	513	19
297.27	0.03451	28.9771	514	17
297.307	0.03694	27.0709	515	15
297.339	0.0312	32.0513	516	17
297.372	0.03369	29.6824	517	17
297.383	0.01076	92.9368	518	16
297.409	0.02574	38.85	519	20
297.472	0.06343	15.7654	520	18
297.478	0.00532	187.97	521	17
297.512	0.03463	28.8767	522	17
297.544	0.03157	31.6756	523	15
297.576	0.0318	31.4465	524	19
297.612	0.03658	27.3373	525	21
297.677	0.06498	15.3894	526	17
297.683	0.00614	162.866	527	17
297.719	0.03613	27.6778	528	19
297.751	0.0314	31.8471	529	18
297.791	0.0406	24.6305	530	18
297.819	0.02781	35.9583	531	18
297.885	0.0663	15.083	532	19
297.918	0.03232	30.9406	533	18
297.923	0.00487	205.339	534	17
297.948	0.02579	38.7747	535	15
297.984	0.036	27.7778	536	18
298.019	0.03501	28.5633	537	19
298.054	0.03443	29.0444	538	19
298.084	0.02977	33.5909	539	20
298.094	0.01004	99.6016	540	18
298.124	0.03009	33.2336	541	21
298.156	0.03241	30.8547	542	18
298.186	0.0297	33.67	543	20
298.219	0.03341	29.9312	544	19
298.28	0.06047	16.5371	545	21
298.321	0.04099	24.3962	546	19
298.379	0.05809	17.2147	547	17
298.392	0.01265	79.0514	548	20
298.422	0.03066	32.6158	549	20
298.457	0.03467	28.8434	550	20
298.489	0.03189	31.3578	551	19
298.548	0.05974	16.7392	552	22
298.58	0.03102	32.2373	553	23
298.621	0.04106	24.3546	554	22
298.65	0.02985	33.5008	555	19
298.678	0.0277	36.1011	556	19
298.711	0.03251	30.7598	557	22
298.748	0.03711	26.9469	558	20
298.781	0.03318	30.1386	559	21
298.81	0.02903	34.4471	560	20
298.848	0.0385	25.974	561	21
298.879	0.03018	33.1345	562	20
298.908	0.02935	34.0716	563	21
298.948	0.03986	25.0878	564	21
298.981	0.0336	29.7619	565	23
299.012	0.03058	32.7011	566	19
299.049	0.03676	27.2035	567	23
299.081	0.03267	30.6091	568	19
299.116	0.03488	28.6697	569	20
299.15	0.03373	29.6472	570	24
299.184	0.03422	29.2227	571	20
299.219	0.03467	28.8434	572	19
299.257	0.03797	26.3366	573	21
299.288	0.03124	32.0102	574	23
299.325	0.03717	26.9034	575	20
299.359	0.03334	29.994	576	22
299.389	0.03066	32.6158	577	24
299.415	0.02547	39.2619	578	22
299.463	0.0483	20.7039	579	22
299.517	0.05382	18.5805	580	20
299.524	0.00682	146.628	581	23
299.557	0.03373	29.6472	582	23
299.592	0.03491	28.6451	583	20
299.629	0.03651	27.3898	584	25
299.665	0.03587	27.8784	585	21
299.699	0.03417	29.2654	586	23
299.721	0.02194	45.5789	587	23
299.76	0.03957	25.2717	588	22
299.794	0.03395	29.4551	589	21
299.827	0.03251	30.7598	590	24
299.857	0.0296	33.7838	591	22
299.891	0.03487	28.6779	592	22
299.929	0.03805	26.2812	593	23
299.959	0.02942	33.9905	594	22
299.988	0.02957	33.8181	595	20
300.022	0.03317	30.1477	596	21
300.062	0.04021	24.8694	597	23
300.092	0.03062	32.6584	598	25
300.118	0.02597	38.506	599	20
300.129	0.0103	97.0874	600	24
300.17	0.0414	24.1546	601	24
300.228	0.05832	17.1468	602	23
300.261	0.03212	31.1333	603	23
300.296	0.03506	28.5225	604	23
300.327	0.03183	31.4169	605	24
300.36	0.03219	31.0655	606	19
300.401	0.04174	23.9578	607	23
300.426	0.02447	40.8664	608	23
300.46	0.03377	29.6121	609	20
300.493	0.03311	30.2024	610	23
300.525	0.0326	30.6748	611	24
300.533	0.00784	127.551	612	25
300.567	0.03418	29.2569	613	24
300.597	0.0293	34.1297	614	21
300.628	0.03138	31.8674	615	23
300.666	0.03799	26.3227	616	25
300.696	0.02953	33.8639	617	23
300.735	0.03908	25.5885	618	22
300.762	0.0271	36.9004	619	25
300.803	0.04142	24.1429	620	21
300.832	0.02902	34.459	621	26
300.864	0.03175	31.4961	622	21
300.903	0.03867	25.8598	623	24
300.936	0.03387	29.5247	624	24
300.965	0.02818	35.4862	625	22
301	0.03504	28.5388	626	24
301.057	0.05752	17.3853	627	24
301.066	0.00929	107.643	628	23
301.098	0.03163	31.6156	629	23
301.123	0.02478	40.3551	630	23
301.136	0.01277	78.3085	631	20
301.172	0.03601	27.7701	632	29
301.229	0.057	17.5439	633	22
301.262	0.03368	29.6912	634	23
301.3	0.03719	26.8889	635	22
301.33	0.03005	33.2779	636	24
301.338	0.00804	124.378	637	23
301.395	0.05729	17.4551	638	24
301.405	0.01018	98.2318	639	22
301.436	0.03115	32.1027	640	24
301.468	0.03137	31.8776	641	23
301.5	0.0319	31.348	642	25
301.532	0.0327	30.581	643	24
301.572	0.04018	24.888	644	24
301.609	0.03696	27.0563	645	25
301.642	0.0322	31.0559	646	24
301.673	0.03128	31.9693	647	24
301.731	0.05846	17.1057	648	23
301.766	0.0351	28.49	649	23
301.809	0.04258	23.4852	650	23
301.845	0.03643	27.4499	651	25
301.882	0.0362	27.6243	652	25
301.908	0.02644	37.8215	653	24
301.947	0.03872	25.8264	654	22
301.981	0.03436	29.1036	655	24
302.014	0.03324	30.0842	656	26
302.051	0.03635	27.5103	657	23
302.081	0.02984	33.5121	658	24
302.117	0.03649	27.4048	659	23
302.126	0.0094	106.383	660	24
302.157	0.03033	32.9707	661	26
302.185	0.02841	35.1989	662	25
302.225	0.03979	25.1319	663	26
302.25	0.02499	40.016	664	26
302.287	0.03676	27.2035	665	27
302.318	0.03124	32.0102	666	27
302.348	0.02964	33.7382	667	23
302.385	0.03756	26.6241	668	25
302.408	0.0232	43.1034	669	26
302.415	0.00693	144.3	670	26
302.449	0.03394	29.4638	671	27
302.484	0.03518	28.4252	672	23
302.515	0.03029	33.0142	673	24
302.547	0.03198	31.2695	674	24
302.587	0.03999	25.0063	675	23
302.615	0.02853	35.0508	676	24
302.624	0.00832	120.192	677	25
302.682	0.0589	16.9779	678	23
302.717	0.03479	28.7439	679	25
302.751	0.03415	29.2826	680	25
302.812	0.06041	16.5536	681	26
302.852	0.04038	24.7647	682	25
302.892	0.03955	25.2845	683	25
302.918	0.026	38.4615	684	25
302.962	0.04397	22.7428	685	26
302.983	0.02139	46.7508	686	27
303.023	0.03956	25.2781	687	23
303.055	0.03263	30.6466	688	27
303.094	0.03925	25.4777	689	23
303.159	0.06435	15.54	690	27
303.191	0.03187	31.3775	691	24
303.229	0.03815	26.2123	692	23
303.262	0.03318	30.1386	693	24
303.29	0.02836	35.2609	694	26
303.329	0.03888	25.7202	695	26
303.364	0.03451	28.9771	696	23
303.394	0.03033	32.9707	697	28
303.433	0.0386	25.9067	698	25
303.462	0.02963	33.7496	699	23
303.523	0.06035	16.57	700	25
303.569	0.0466	21.4592	701	25
303.595	0.0254	39.3701	702	23
303.628	0.03313	30.1841	703	23
303.664	0.03661	27.3149	704	25
303.693	0.02825	35.3982	705	23
303.731	0.03857	25.9269	706	27
303.759	0.02744	36.4431	707	27
303.792	0.03297	30.3306	708	23
303.819	0.02778	35.9971	709	25
303.859	0.04001	24.9938	710	24
303.896	0.03701	27.0197	711	28
303.926	0.02919	34.2583	712	23
303.963	0.03732	26.7953	713	26
303.991	0.02795	35.7782	714	24
303.996	0.00475	210.526	715	26
304.033	0.0369	27.1003	716	23
304.061	0.02841	35.1989	717	26
304.101	0.03977	25.1446	718	27
304.13	0.02971	33.6587	719	26
304.175	0.04477	22.3364	720	27
304.198	0.02324	43.0293	721	23
304.232	0.0339	29.4985	722	25
304.298	0.06609	15.1309	723	26
304.356	0.0576	17.3611	724	25
304.364	0.00783	127.714	725	26
304.407	0.04297	23.2721	726	23
304.458	0.05097	19.6194	727	22
304.493	0.03477	28.7604	728	28
304.518	0.02501	39.984	729	27
304.559	0.0409	24.4499	730	28
304.589	0.03095	32.3102	731	29
304.622	0.0321	31.1526	732	38
304.659	0.03786	26.4131	733	32
304.688	0.02825	35.3982	734	36
304.729	0.04128	24.2248	735	39
304.758	0.02929	34.1413	736	34
304.794	0.03615	27.6625	737	39
304.831	0.03636	27.5028	738	36
304.882	0.05101	19.604	739	36
304.923	0.0417	23.9808	740	33
304.944	0.02014	49.6524	741	34
304.965	0.02182	45.8295	742	35
305.016	0.05041	19.8373	743	35
305.026	0.01047	95.511	744	36
305.086	0.05991	16.6917	745	33
305.118	0.03193	31.3185	746	36
305.156	0.03805	26.2812	747	36
305.188	0.03142	31.8269	748	34
305.194	0.00603	165.837	749	34
305.251	0.05702	17.5377	750	35
305.293	0.04211	23.7473	751	37
305.324	0.0309	32.3625	752	31
305.355	0.03133	31.9183	753	32
305.391	0.03563	28.0662	754	35
305.428	0.03748	26.6809	755	32
305.464	0.03561	28.082	756	31
305.495	0.03161	31.6356	757	34
305.53	0.03506	28.5225	758	34
305.563	0.0324	30.8642	759	32
305.595	0.0326	30.6748	760	31
305.602	0.00709	141.044	761	35
305.633	0.03025	33.0579	762	30
305.665	0.03188	31.3676	763	34
305.701	0.0365	27.3973	764	32
305.733	0.03203	31.2207	765	34
305.764	0.03045	32.8407	766	32
305.802	0.03824	26.1506	767	34
305.824	0.02239	44.6628	768	33
305.894	0.06974	14.339	769	33
305.902	0.00849	117.786	770	35
305.938	0.03543	28.2247	771	32
305.974	0.03597	27.8009	772	32
306.005	0.03154	31.7058	773	31
306.034	0.0283	35.3357	774	32
306.098	0.06437	15.5352	775	31
306.104	0.00605	165.289	776	32
306.142	0.03796	26.3435	777	34
306.167	0.02536	39.4322	778	35
306.201	0.03336	29.976	779	31
306.234	0.03355	29.8063	780	33
306.241	0.00686	145.773	781	33
306.275	0.03339	29.9491	782	32
306.334	0.05907	16.9291	783	32
306.342	0.00788	126.904	784	33
306.366	0.02451	40.7997	785	32
306.401	0.03524	28.3768	786	30
306.431	0.02985	33.5008	787	32
306.465	0.03343	29.9133	788	33
306.533	0.06845	14.6092	789	34
306.571	0.03788	26.3992	790	32
306.6	0.02909	34.3761	791	31
306.635	0.03486	28.6862	792	33
306.669	0.03428	29.1715	793	31
306.705	0.03547	28.1928	794	33
306.736	0.03171	31.5358	795	32
306.744	0.00742	134.771	796	33
306.774	0.03024	33.0688	797	34
306.831	0.05717	17.4917	798	30
306.866	0.03494	28.6205	799	34
306.9	0.03412	29.3083	800	33
306.949	0.04924	20.3087	801	31
306.984	0.03504	28.5388	802	34
307.019	0.03416	29.274	803	34
307.047	0.02847	35.1247	804	34
307.082	0.03524	28.3768	805	33
307.115	0.03226	30.9981	806	33
307.178	0.06356	15.7332	807	31
307.185	0.00682	146.628	808	32
307.216	0.03053	32.7547	809	32
307.253	0.03765	26.5604	810	32
307.283	0.03029	33.0142	811	32
307.29	0.00699	143.062	812	32
307.321	0.03012	33.2005	813	30
307.359	0.03827	26.1301	814	32
307.391	0.03185	31.3972	815	31
307.424	0.03283	30.4599	816	33
307.467	0.0437	22.8833	817	33
307.531	0.06397	15.6323	818	30
307.555	0.02358	42.4088	819	35
307.56	0.00542	184.502	820	32
307.593	0.03272	30.5623	821	31
307.623	0.03033	32.9707	822	31
307.664	0.04029	24.8201	823	28
307.713	0.04944	20.2265	824	33
307.73	0.01689	59.2066	825	34
307.76	0.02993	33.4113	826	32
307.791	0.03101	32.2477	827	30
307.828	0.03737	26.7594	828	32
307.859	0.03045	32.8407	829	33
307.92	0.06091	16.4177	830	30
307.967	0.0477	20.9644	831	33
307.989	0.02147	46.5766	832	30
308.053	0.06397	15.6323	833	32
308.085	0.03188	31.3676	834	34
308.118	0.03324	30.0842	835	32
308.15	0.03227	30.9885	836	33
308.187	0.03715	26.9179	837	32
308.193	0.00599	166.945	838	29
308.223	0.02976	33.6022	839	32
308.255	0.03158	31.6656	840	31
308.29	0.03532	28.3126	841	32
308.319	0.02889	34.6141	842	30
308.355	0.0363	27.5482	843	33
308.384	0.02844	35.1617	844	30
308.423	0.03926	25.4712	845	31
308.454	0.03092	32.3415	846	30
308.487	0.03341	29.9312	847	31
308.517	0.02948	33.9213	848	32
308.56	0.04295	23.2829	849	32
308.594	0.03487	28.6779	850	32
308.629	0.03484	28.7026	851	28
308.659	0.02954	33.8524	852	31
308.693	0.03404	29.3772	853	31
308.723	0.03032	32.9815	854	31
308.73	0.00709	141.044	855	28
308.763	0.03238	30.8833	856	32
308.82	0.05735	17.4368	857	30
308.829	0.0093	107.527	858	30
308.857	0.02766	36.1533	859	32
308.884	0.02758	36.2582	860	29
308.916	0.03114	32.113	861	32
308.951	0.03545	28.2087	862	31
309.017	0.06579	15.1999	863	32
309.047	0.02992	33.4225	864	30
309.078	0.03076	32.5098	865	33
309.087	0.00989	101.112	866	34
309.119	0.03172	31.5259	867	30
309.147	0.02815	35.524	868	28
309.213	0.06562	15.2393	869	33
309.244	0.03113	32.1234	870	33
309.3	0.05601	17.854	871	31
309.333	0.03287	30.4229	872	31
309.379	0.04581	21.8293	873	32
309.401	0.02218	45.0857	874	30
309.435	0.03388	29.5159	875	30
309.463	0.02847	35.1247	876	34
309.474	0.01056	94.697	877	34
309.525	0.0515	19.4175	878	30
309.565	0.03918	25.5232	879	30
309.608	0.04316	23.1696	880	30
309.635	0.02765	36.1664	881	30
309.665	0.02966	33.7154	882	33
309.729	0.06445	15.5159	883	32
309.786	0.05608	17.8317	884	30
309.818	0.03222	31.0366	885	30
309.858	0.03991	25.0564	886	33
309.892	0.03413	29.2997	887	32
309.919	0.02755	36.2976	888	32
309.953	0.03345	29.8954	889	29
309.966	0.01319	75.815	890	31
310.02	0.05384	18.5736	891	32
310.057	0.03695	27.0636	892	31
310.092	0.03551	28.1611	893	28
310.118	0.02569	38.9257	894	29
310.156	0.03825	26.1438	895	30
310.186	0.03001	33.3222	896	29
310.215	0.02877	34.7584	897	32
310.243	0.02844	35.1617	898	30
310.279	0.03555	28.1294	899	31
310.312	0.03328	30.0481	900	30
310.339	0.02701	37.0233	901	30
310.346	0.0068	147.059	902	30
310.379	0.0334	29.9401	903	28
310.43	0.0508	19.685	904	28
310.469	0.03907	25.5951	905	30
310.497	0.02727	36.6703	906	30
310.544	0.04745	21.0748	907	34
310.572	0.02765	36.1664	908	33
310.624	0.05263	19.0006	909	30
310.66	0.03566	28.0426	910	31
310.69	0.02994	33.4001	911	29
310.723	0.03347	29.8775	912	31
310.773	0.0499	20.0401	913	30
310.829	0.0554	18.0505	914	28
310.855	0.02676	37.3692	915	32
310.87	0.01443	69.3001	916	29
310.897	0.02663	37.5516	917	31
310.94	0.04364	22.9148	918	33
311.001	0.06114	16.3559	919	28
311.035	0.03327	30.0571	920	31
311.074	0.03991	25.0564	921	31
311.095	0.02085	47.9616	922	30
311.128	0.03294	30.3582	923	30
311.165	0.03665	27.2851	924	29
311.196	0.03063	32.6477	925	29
311.231	0.03504	28.5388	926	31
311.261	0.03017	33.1455	927	30
311.298	0.03718	26.8962	928	30
311.365	0.0671	14.9031	929	28
311.4	0.03473	28.7936	930	30
311.409	0.00903	110.742	931	28
311.43	0.02121	47.1476	932	30
311.466	0.03611	27.6932	933	30
311.499	0.03256	30.7125	934	30
311.534	0.03567	28.0348	935	28
311.568	0.03392	29.4811	936	30
311.602	0.03365	29.7177	937	29
311.637	0.03502	28.5551	938	32
311.667	0.02996	33.3778	939	30
311.702	0.03484	28.7026	940	27
311.734	0.03214	31.1139	941	27
311.774	0.0399	25.0627	942	30
311.803	0.02897	34.5185	943	29
311.814	0.01129	88.574	944	31
311.84	0.02604	38.4025	945	31
311.866	0.02543	39.3236	946	30
311.915	0.04901	20.404	947	31
311.94	0.02523	39.6354	948	31
312.017	0.07725	12.945	949	30
312.043	0.0262	38.1679	950	27
312.074	0.03125	32	951	29
312.081	0.00678	147.493	952	31
312.141	0.06016	16.6223	953	32
312.174	0.03268	30.5998	954	32
312.235	0.06128	16.3185	955	30
312.278	0.04238	23.596	956	32
312.306	0.02782	35.9454	957	29
312.337	0.0311	32.1543	958	29
312.376	0.03912	25.5624	959	30
312.408	0.03198	31.2695	960	29
312.414	0.00636	157.233	961	29
312.452	0.03777	26.476	962	28
312.482	0.03002	33.3111	963	30
312.518	0.03623	27.6014	964	31
312.549	0.03076	32.5098	965	29
312.62	0.07108	14.0687	966	29
312.657	0.03689	27.1076	967	26
312.685	0.02815	35.524	968	31
312.719	0.03396	29.4464	969	30
312.769	0.05052	19.7941	970	32
312.816	0.04625	21.6216	971	31
312.836	0.02065	48.4262	972	30
312.873	0.03627	27.571	973	32
312.904	0.03174	31.506	974	30
312.938	0.03345	29.8954	975	30
312.977	0.03931	25.4388	976	28
313.004	0.02654	37.679	977	30
313.045	0.04115	24.3013	978	27
313.074	0.02946	33.9443	979	29
313.111	0.03655	27.3598	980	29
313.143	0.03225	31.0078	981	30
313.181	0.03753	26.6454	982	31
313.204	0.02348	42.5894	983	31
313.249	0.04456	22.4417	984	31
313.279	0.02982	33.5345	985	29
313.317	0.03812	26.2329	986	31
313.335	0.01877	53.2765	987	30
313.377	0.04207	23.7699	988	30
313.412	0.03466	28.8517	989	31
313.443	0.03064	32.6371	990	30
313.483	0.04059	24.6366	991	30
313.505	0.02201	45.4339	992	25
313.512	0.00623	160.514	993	31
313.546	0.03488	28.6697	994	30
313.581	0.03471	28.8101	995	32
313.62	0.03926	25.4712	996	29
313.652	0.03122	32.0307	997	30
313.679	0.02734	36.5764	998	30
313.715	0.03577	27.9564	999	30
313.746	0.03082	32.4465	1000	30
313.777	0.03177	31.4762	1001	28
313.815	0.0377	26.5252	1002	32
313.847	0.03201	31.2402	1003	29
313.881	0.03355	29.8063	1004	31
313.91	0.02889	34.6141	1005	29
313.944	0.03434	29.1206	1006	33
313.974	0.03021	33.1016	1007	29
314.042	0.06801	14.7037	1008	30
314.068	0.02633	37.9795	1009	29
314.11	0.04189	23.872	1010	30
314.136	0.02553	39.1696	1011	29
314.142	0.0061	163.934	1012	29
314.176	0.03389	29.5072	1013	30
314.207	0.03118	32.0718	1014	30
314.244	0.03703	27.0051	1015	28
314.269	0.02473	40.4367	1016	31
314.276	0.00682	146.628	1017	29
314.31	0.03438	29.0867	1018	31
314.334	0.02381	41.9992	1019	30
314.343	0.00959	104.275	1020	29
314.379	0.03605	27.7393	1021	34
314.408	0.02899	34.4947	1022	28
314.441	0.03241	30.8547	1023	29
314.474	0.03285	30.4414	1024	31
314.538	0.06455	15.4919	1025	29
314.572	0.03389	29.5072	1026	31
314.612	0.03999	25.0063	1027	29
314.65	0.03791	26.3783	1028	29
314.679	0.02881	34.7102	1029	29
314.716	0.03692	27.0856	1030	28
314.748	0.03242	30.8452	1031	31
314.809	0.06112	16.3613	1032	31
314.842	0.03266	30.6185	1033	28
314.908	0.06636	15.0693	1034	30
314.921	0.01233	81.103	1035	29
314.964	0.04382	22.8206	1036	29
314.992	0.02727	36.6703	1037	32
315.054	0.06224	16.0668	1038	32
315.062	0.00796	125.628	1039	27
315.101	0.03866	25.8665	1040	29
315.128	0.02746	36.4166	1041	29
315.163	0.03457	28.9268	1042	27
315.2	0.0373	26.8097	1043	28
315.231	0.03158	31.6656	1044	29
315.263	0.03154	31.7058	1045	30
315.298	0.03512	28.4738	1046	30
315.359	0.06118	16.3452	1047	30
315.397	0.03763	26.5745	1048	30
315.422	0.02487	40.2091	1049	33
315.459	0.03731	26.8025	1050	30
315.485	0.02582	38.7297	1051	27
315.526	0.04148	24.108	1052	30
315.556	0.02969	33.6814	1053	32
315.594	0.0378	26.455	1054	32
315.625	0.03071	32.5627	1055	26
315.684	0.05941	16.8322	1056	29
315.723	0.03881	25.7666	1057	30
315.77	0.04759	21.0128	1058	32
315.794	0.02342	42.6985	1059	31
315.828	0.03451	28.9771	1060	30
315.886	0.05806	17.2236	1061	29
315.916	0.02957	33.8181	1062	31
315.954	0.03844	26.0146	1063	33
315.988	0.03405	29.3686	1064	31
316.026	0.03789	26.3922	1065	30
316.053	0.02658	37.6223	1066	30
316.096	0.04336	23.0627	1067	29
316.125	0.02912	34.3407	1068	34
316.155	0.02944	33.9674	1069	30
316.185	0.03048	32.8084	1070	30
316.192	0.00711	140.647	1071	30
316.221	0.02821	35.4484	1072	29
316.249	0.02785	35.9066	1073	32
316.283	0.03483	28.7109	1074	30
316.318	0.03512	28.4738	1075	29
316.34	0.02193	45.5996	1076	28
316.376	0.03587	27.8784	1077	27
316.42	0.04375	22.8571	1078	32
316.446	0.02586	38.6698	1079	17
316.478	0.03223	31.027	1080	16
316.487	0.00874	114.416	1081	11
316.543	0.0565	17.6991	1082	11
316.578	0.03453	28.9603	1083	11
316.586	0.00854	117.096	1084	11
316.614	0.02733	36.5898	1085	9
316.655	0.04171	23.9751	1086	10
316.68	0.02484	40.2576	1087	11
316.714	0.03362	29.7442	1088	12
316.75	0.03653	27.3748	1089	10
316.779	0.02809	35.5999	1090	10
316.811	0.03286	30.4321	1091	11
316.845	0.03347	29.8775	1092	10
316.872	0.02721	36.7512	1093	11
316.909	0.03661	27.3149	1094	12
316.936	0.02748	36.3901	1095	10
316.945	0.00856	116.822	1096	11
316.975	0.03024	33.0688	1097	14
316.983	0.00752	132.979	1098	12
317.04	0.05773	17.322	1099	10
317.076	0.03557	28.1136	1100	14
317.11	0.03428	29.1715	1101	11
317.143	0.03333	30.003	1102	13
317.178	0.03485	28.6944	1103	12
317.206	0.02753	36.324	1104	13
317.275	0.06938	14.4134	1105	13
317.308	0.03279	30.4971	1106	12
317.316	0.00786	127.226	1107	11
317.375	0.05872	17.03	1108	13
317.381	0.00663	150.83	1109	12
317.411	0.03006	33.2668	1110	15
317.442	0.03115	32.1027	1111	14
317.478	0.03591	27.8474	1112	14
317.517	0.03835	26.0756	1113	12
317.538	0.02089	47.8698	1114	14
317.575	0.0372	26.8817	1115	12
317.582	0.00705	141.844	1116	13
317.612	0.03044	32.8515	1117	12
317.678	0.06544	15.2812	1118	13
317.745	0.06748	14.8192	1119	12
317.751	0.00543	184.162	1120	13
317.783	0.03271	30.5717	1121	12
317.813	0.02935	34.0716	1122	14
317.849	0.03652	27.3823	1123	12
317.885	0.03598	27.7932	1124	16
317.917	0.03155	31.6957	1125	12
317.954	0.03736	26.7666	1126	13
317.988	0.03403	29.3858	1127	14
318.026	0.03772	26.5111	1128	13
318.052	0.02586	38.6698	1129	14
318.061	0.00927	107.875	1130	12
318.119	0.0577	17.331	1131	13
318.129	0.01065	93.8967	1132	12
318.161	0.03219	31.0655	1133	15
318.191	0.02911	34.3525	1134	16
318.228	0.0375	26.6667	1135	14
318.263	0.03496	28.6041	1136	12
318.327	0.06379	15.6764	1137	14
318.357	0.03066	32.6158	1138	14
318.421	0.06357	15.7307	1139	12
318.434	0.01322	75.643	1140	13
318.482	0.0475	21.0526	1141	13
318.515	0.03372	29.656	1142	14
318.553	0.03753	26.6454	1143	13
318.586	0.03276	30.525	1144	14
318.619	0.03295	30.349	1145	15
318.687	0.06835	14.6306	1146	12
318.728	0.04093	24.432	1147	15
318.786	0.05803	17.2325	1148	13
318.798	0.01153	86.7303	1149	14
318.848	0.05066	19.7394	1150	15
318.888	0.03984	25.1004	1151	16
318.927	0.03897	25.6608	1152	14
318.947	0.02021	49.4805	1153	14
318.984	0.03646	27.4273	1154	13
319.012	0.02811	35.5745	1155	16
319.048	0.03602	27.7624	1156	17
319.078	0.03063	32.6477	1157	15
319.103	0.02467	40.5351	1158	14
319.114	0.01071	93.3707	1159	18
319.143	0.02942	33.9905	1160	16
319.174	0.03054	32.7439	1161	16
319.201	0.02679	37.3274	1162	16
319.229	0.02853	35.0508	1163	15
319.272	0.04276	23.3863	1164	15
319.308	0.03661	27.3149	1165	17
319.333	0.02425	41.2371	1166	15
319.399	0.06606	15.1378	1167	16
319.408	0.00903	110.742	1168	18
319.442	0.03388	29.5159	1169	16
319.47	0.02822	35.4359	1170	17
319.506	0.03588	27.8707	1171	15
319.536	0.03002	33.3111	1172	14
319.569	0.03292	30.3767	1173	13
319.605	0.03672	27.2331	1174	15
319.639	0.0339	29.4985	1175	15
319.669	0.02985	33.5008	1176	15
319.704	0.03467	28.8434	1177	14
319.741	0.03711	26.9469	1178	15
319.772	0.03098	32.2789	1179	17
319.803	0.03054	32.7439	1180	15
319.848	0.04556	21.9491	1181	14
319.888	0.03985	25.0941	1182	17
319.922	0.03385	29.5421	1183	17
319.952	0.03006	33.2668	1184	18
319.99	0.03772	26.5111	1185	16
320.016	0.02649	37.7501	1186	16
320.04	0.02414	41.425	1187	17
320.074	0.03363	29.7354	1188	17
320.106	0.03167	31.5756	1189	15
320.114	0.0083	120.482	1190	17
320.147	0.03304	30.2663	1191	16
320.205	0.05861	17.0619	1192	17
320.217	0.01118	89.4454	1193	16
320.243	0.02608	38.3436	1194	15
320.279	0.03672	27.2331	1195	16
320.32	0.04053	24.6731	1196	18
320.341	0.02115	47.2813	1197	17
320.384	0.04293	23.2937	1198	14
320.415	0.03089	32.3729	1199	18
320.442	0.02703	36.9959	1200	16
320.479	0.03705	26.9906	1201	16
320.507	0.02812	35.5619	1202	15
320.544	0.03716	26.9107	1203	17
320.609	0.06483	15.425	1204	17
320.639	0.03023	33.0797	1205	18
320.688	0.04824	20.7297	1206	16
320.697	0.00918	108.932	1207	17
320.739	0.04236	23.6072	1208	15
320.771	0.03142	31.8269	1209	19
320.799	0.02877	34.7584	1210	16
320.84	0.04065	24.6002	1211	18
320.874	0.03407	29.3513	1212	17
320.905	0.03111	32.144	1213	16
320.931	0.02623	38.1243	1214	17
320.941	0.00936	106.838	1215	18
320.996	0.05554	18.005	1216	17
321.035	0.03832	26.096	1217	19
321.041	0.0063	158.73	1218	17
321.07	0.02917	34.2818	1219	19
321.105	0.03494	28.6205	1220	19
321.139	0.03445	29.0276	1221	19
321.171	0.03131	31.9387	1222	17
321.205	0.03446	29.0192	1223	18
321.236	0.03095	32.3102	1224	17
321.276	0.03973	25.1699	1225	20
321.305	0.02933	34.0948	1226	16
321.343	0.0382	26.178	1227	17
321.399	0.05604	17.8444	1228	19
321.41	0.01063	94.0734	1229	18
321.441	0.03099	32.2685	1230	18
321.468	0.02699	37.0508	1231	17
321.537	0.06928	14.4342	1232	18
321.566	0.02901	34.4709	1233	19
321.606	0.04009	24.9439	1234	17
321.634	0.02731	36.6166	1235	20
321.665	0.03081	32.457	1236	18
321.694	0.0297	33.67	1237	17
321.722	0.02805	35.6506	1238	17
321.787	0.06506	15.3704	1239	17
321.821	0.03338	29.9581	1240	19
321.83	0.00877	114.025	1241	17
321.857	0.0273	36.63	1242	19
321.891	0.03385	29.5421	1243	20
321.96	0.06899	14.4949	1244	19
321.981	0.02158	46.3392	1245	20
321.987	0.00577	173.31	1246	17
322.026	0.03848	25.9875	1247	21
322.056	0.03038	32.9164	1248	18
322.096	0.04043	24.7341	1249	17
322.127	0.03072	32.5521	1250	19
322.154	0.0271	36.9004	1251	22
322.191	0.03643	27.4499	1252	19
322.219	0.02885	34.662	1253	19
322.23	0.01076	92.9368	1254	21
322.292	0.06185	16.1681	1255	17
322.328	0.03641	27.465	1256	18
322.361	0.03259	30.6843	1257	17
322.389	0.02797	35.7526	1258	19
322.429	0.03967	25.208	1259	16
322.453	0.02458	40.6835	1260	18
322.49	0.03638	27.4876	1261	20
322.524	0.0343	29.1545	1262	18
322.532	0.00778	128.535	1263	21
322.562	0.03016	33.1565	1264	20
322.598	0.03571	28.0034	1265	17
322.629	0.0314	31.8471	1266	22
322.687	0.05799	17.2444	1267	18
322.722	0.03531	28.3206	1268	20
322.729	0.00668	149.701	1269	18
322.762	0.03349	29.8597	1270	20
322.788	0.02537	39.4166	1271	20
322.824	0.03652	27.3823	1272	19
322.852	0.02808	35.6125	1273	19
322.889	0.03694	27.0709	1274	21
322.918	0.02894	34.5543	1275	19
322.952	0.03361	29.753	1276	18
322.988	0.03628	27.5634	1277	20
323.025	0.03657	27.3448	1278	19
323.06	0.03528	28.3447	1279	20
323.095	0.03534	28.2965	1280	19
323.125	0.0295	33.8983	1281	18
323.159	0.03367	29.7	1282	16
323.195	0.03663	27.3	1283	18
323.23	0.03483	28.7109	1284	21
323.263	0.03346	29.8864	1285	22
323.295	0.0317	31.5457	1286	19
323.348	0.05281	18.9358	1287	20
323.358	0.01049	95.3289	1288	20
323.416	0.05784	17.2891	1289	19
323.443	0.02633	37.9795	1290	20
323.477	0.03484	28.7026	1291	21
323.519	0.04169	23.9866	1292	22
323.543	0.0241	41.4938	1293	20
323.587	0.04373	22.8676	1294	23
323.63	0.04328	23.1054	1295	19
323.65	0.01958	51.0725	1296	21
323.708	0.0586	17.0648	1297	21
323.756	0.04747	21.0659	1298	22
323.783	0.0275	36.3636	1299	21
323.793	0.0092	108.696	1300	21
323.858	0.06559	15.2462	1301	20
323.931	0.07284	13.7287	1302	22
323.942	0.01106	90.4159	1303	20
323.968	0.02587	38.6548	1304	20
324.002	0.03404	29.3772	1305	20
324.036	0.03377	29.6121	1306	20
324.068	0.03234	30.9215	1307	22
324.075	0.00709	141.044	1308	23
324.102	0.02679	37.3274	1309	20
324.157	0.05528	18.0897	1310	21
324.217	0.05974	16.7392	1311	20
324.232	0.01474	67.8426	1312	23
324.295	0.06271	15.9464	1313	18
324.324	0.02982	33.5345	1314	21
324.331	0.00699	143.062	1315	19
324.365	0.03354	29.8151	1316	20
324.401	0.03646	27.4273	1317	19
324.46	0.05854	17.0823	1318	23
324.498	0.03823	26.1575	1319	19
324.529	0.03093	32.3311	1320	22
324.562	0.03348	29.8686	1321	22
324.602	0.03968	25.2016	1322	18
324.627	0.02481	40.3063	1323	20
324.667	0.04044	24.728	1324	21
324.71	0.04269	23.4247	1325	21
324.76	0.04958	20.1694	1326	18
324.787	0.02745	36.4299	1327	19
324.821	0.03352	29.8329	1328	20
324.853	0.0324	30.8642	1329	21
324.894	0.04095	24.42	1330	22
324.922	0.02753	36.324	1331	20
324.959	0.03778	26.469	1332	22
324.984	0.02422	41.2882	1333	19
325.015	0.03183	31.4169	1334	20
325.047	0.0321	31.1526	1335	19
325.058	0.01048	95.4198	1336	21
325.089	0.03149	31.7561	1337	20
325.137	0.04721	21.182	1338	19
325.173	0.03661	27.3149	1339	18
325.23	0.05668	17.6429	1340	24
325.254	0.02391	41.8235	1341	21
325.286	0.03223	31.027	1342	19
325.321	0.03447	29.0107	1343	22
325.354	0.03333	30.003	1344	21
325.423	0.069	14.4928	1345	22
325.45	0.02702	37.0096	1346	20
325.496	0.04614	21.6732	1347	22
325.539	0.0426	23.4742	1348	20
325.568	0.02944	33.9674	1349	21
325.574	0.00604	165.563	1350	18
325.608	0.03401	29.4031	1351	22
325.64	0.03166	31.5856	1352	20
325.669	0.02877	34.7584	1353	22
325.696	0.02769	36.1141	1354	22
325.728	0.03217	31.0849	1355	22
325.77	0.04158	24.05	1356	21
325.793	0.02308	43.3276	1357	22
325.801	0.00789	126.743	1358	23
325.86	0.05909	16.9233	1359	24
325.898	0.03826	26.137	1360	19
325.933	0.03489	28.6615	1361	25
325.977	0.04402	22.7169	1362	22
325.998	0.02075	48.1928	1363	22
326.033	0.0351	28.49	1364	21
326.073	0.03982	25.113	1365	21
326.1	0.02681	37.2995	1366	22
326.112	0.01273	78.5546	1367	21
326.138	0.02516	39.7456	1368	20
326.169	0.03107	32.1854	1369	22
326.206	0.03752	26.6525	1370	20
326.236	0.02979	33.5683	1371	21
326.272	0.03603	27.7546	1372	22
326.338	0.06601	15.1492	1373	22
326.369	0.03119	32.0616	1374	21
326.404	0.03519	28.4172	1375	21
326.44	0.03523	28.3849	1376	25
326.464	0.02449	40.833	1377	22
326.477	0.01276	78.3699	1378	21
326.501	0.02416	41.3907	1379	22
326.509	0.00777	128.7	1380	24
326.539	0.03068	32.5945	1381	22
326.583	0.04377	22.8467	1382	21
326.604	0.02049	48.8043	1383	25
326.64	0.03671	27.2405	1384	21
326.699	0.05891	16.975	1385	23
326.708	0.00837	119.474	1386	22
326.744	0.03596	27.8087	1387	22
326.773	0.02959	33.7952	1388	22
326.837	0.06358	15.7282	1389	24
326.868	0.03082	32.4465	1390	23
326.904	0.03667	27.2702	1391	21
326.941	0.03638	27.4876	1392	23
326.975	0.03405	29.3686	1393	22
327.001	0.0259	38.61	1394	22
327.036	0.03508	28.5063	1395	23
327.046	0.01018	98.2318	1396	24
327.101	0.05489	18.2183	1397	22
327.137	0.03629	27.5558	1398	20
327.174	0.03696	27.0563	1399	24
327.223	0.04879	20.496	1400	23
327.266	0.0427	23.4192	1401	22
327.329	0.06341	15.7704	1402	20
327.339	0.0097	103.093	1403	24
327.359	0.02013	49.6771	1404	25
327.413	0.05389	18.5563	1405	20
327.446	0.03293	30.3674	1406	23
327.475	0.02925	34.188	1407	21
327.519	0.04425	22.5989	1408	23
327.544	0.0251	39.8406	1409	21
327.577	0.03291	30.3859	1410	21
327.592	0.0146	68.4932	1411	22
327.604	0.01232	81.1688	1412	22
327.641	0.03738	26.7523	1413	21
327.663	0.02134	46.8604	1414	22
327.713	0.05059	19.7668	1415	22
327.742	0.02877	34.7584	1416	22
327.771	0.02886	34.65	1417	21
327.809	0.03848	25.9875	1418	21
327.839	0.0291	34.3643	1419	23
327.847	0.00815	122.699	1420	23
327.878	0.03105	32.2061	1421	23
327.911	0.03353	29.824	1422	22
327.946	0.0349	28.6533	1423	22
327.986	0.03966	25.2143	1424	23
328.012	0.02562	39.032	1425	21
328.044	0.03216	31.0945	1426	22
328.086	0.04266	23.4412	1427	22
328.114	0.02769	36.1141	1428	24
328.152	0.03786	26.4131	1429	21
328.181	0.02872	34.8189	1430	21
328.217	0.03621	27.6167	1431	21
328.251	0.034	29.4118	1432	22
328.28	0.02923	34.2114	1433	21
328.32	0.0401	24.9377	1434	23
328.353	0.03323	30.0933	1435	24
328.387	0.03369	29.6824	1436	23
328.426	0.03899	25.6476	1437	25
328.457	0.03046	32.8299	1438	26
328.486	0.02983	33.5233	1439	35
328.544	0.05738	17.4277	1440	33
328.6	0.05629	17.7651	1441	36
328.617	0.01651	60.5694	1442	35
328.677	0.0603	16.5837	1443	32
328.698	0.02127	47.0146	1444	39
328.74	0.04198	23.8209	1445	31
328.769	0.02899	34.4947	1446	36
328.799	0.03038	32.9164	1447	35
328.842	0.04222	23.6855	1448	32
328.868	0.02642	37.8501	1449	32
328.902	0.03368	29.6912	1450	33
328.937	0.03489	28.6615	1451	35
328.968	0.03135	31.8979	1452	35
328.975	0.00714	140.056	1453	31
328.999	0.02352	42.517	1454	32
329.007	0.00846	118.203	1455	33
329.043	0.03613	27.6778	1456	33
329.079	0.03541	28.2406	1457	32
329.11	0.03172	31.5259	1458	33
329.143	0.03285	30.4414	1459	29
329.179	0.03611	27.6932	1460	32
329.208	0.02893	34.5662	1461	32
329.243	0.0348	28.7356	1462	32
329.281	0.03747	26.688	1463	30
329.312	0.03109	32.1647	1464	31
329.341	0.0297	33.67	1465	31
329.349	0.00812	123.153	1466	32
329.378	0.029	34.4828	1467	28
329.439	0.0605	16.5289	1468	31
329.475	0.03622	27.6091	1469	32
329.507	0.03234	30.9215	1470	31
329.543	0.03562	28.0741	1471	33
329.575	0.03218	31.0752	1472	32
329.612	0.0364	27.4725	1473	32
329.646	0.03426	29.1886	1474	30
329.682	0.03604	27.7469	1475	31
329.713	0.03087	32.3939	1476	32
329.748	0.03559	28.0978	1477	31
329.78	0.03109	32.1647	1478	30
329.787	0.00784	127.551	1479	32
329.815	0.02733	36.5898	1480	30
329.848	0.03308	30.2297	1481	30
329.879	0.03128	31.9693	1482	31
329.889	0.0095	105.263	1483	32
329.922	0.03308	30.2297	1484	30
329.98	0.05875	17.0213	1485	34
330.013	0.03219	31.0655	1486	31
330.02	0.00767	130.378	1487	31
330.044	0.02359	42.3908	1488	30
330.084	0.04005	24.9688	1489	32
330.12	0.03649	27.4048	1490	33
330.182	0.06116	16.3506	1491	30
330.21	0.02887	34.638	1492	31
330.218	0.00743	134.59	1493	33
330.253	0.03524	28.3768	1494	31
330.283	0.0294	34.0136	1495	30
330.29	0.00775	129.032	1496	32
330.352	0.06138	16.292	1497	33
330.386	0.03388	29.5159	1498	32
330.419	0.03373	29.6472	1499	33
330.456	0.0366	27.3224	1500	32
330.489	0.03291	30.3859	1501	31
330.524	0.03555	28.1294	1502	30
330.56	0.03593	27.8319	1503	33
330.6	0.04018	24.888	1504	32
330.623	0.02287	43.7254	1505	31
330.659	0.0356	28.0899	1506	30
330.691	0.03167	31.5756	1507	31
330.725	0.03459	28.9101	1508	30
330.756	0.03071	32.5627	1509	30
330.799	0.04299	23.2612	1510	29
330.824	0.02565	38.9864	1511	30
330.861	0.03675	27.2109	1512	33
330.894	0.03258	30.6937	1513	31
330.931	0.03716	26.9107	1514	30
330.964	0.03332	30.012	1515	31
330.995	0.03065	32.6264	1516	29
331.034	0.03911	25.5689	1517	32
331.067	0.03297	30.3306	1518	30
331.136	0.06856	14.5858	1519	30
331.169	0.03304	30.2663	1520	31
331.191	0.02192	45.6204	1521	0
331.229	0.03845	26.0078	1522	0
331.237	0.00839	119.19	1523	0
331.271	0.03369	29.6824	1524	0
331.299	0.02766	36.1533	1525	0
331.347	0.04824	20.7297	1526	0
331.391	0.0441	22.6757	1527	0
331.404	0.01341	74.5712	1528	0
331.432	0.02705	36.9686	1529	0
331.479	0.04789	20.8812	1530	0
331.505	0.02552	39.185	1531	0
331.571	0.06649	15.0399	1532	0
331.642	0.07032	14.2207	1533	0
331.67	0.02845	35.1494	1534	0
331.707	0.03634	27.5179	1535	0
331.733	0.02615	38.2409	1536	0
331.741	0.00839	119.19	1537	0
331.775	0.03438	29.0867	More	0
331.803	0.02763	36.1925
331.833	0.02942	33.9905
331.839	0.0063	158.73
331.902	0.063	15.873
331.943	0.04113	24.3132
331.973	0.0297	33.67
332.018	0.04552	21.9684
332.045	0.02683	37.2717
332.076	0.03119	32.0616
332.114	0.0375	26.6667
332.15	0.03611	27.6932
332.188	0.03807	26.2674
332.249	0.06071	16.4718
332.279	0.03011	33.2116
332.287	0.00861	116.144
332.319	0.03202	31.2305
332.353	0.03321	30.1114
332.379	0.02652	37.7074
332.415	0.03551	28.1611
332.444	0.02961	33.7724
332.476	0.03175	31.4961
332.511	0.03506	28.5225
332.543	0.03181	31.4367
332.589	0.0459	21.7865
332.613	0.02422	41.2882
332.657	0.04401	22.7221
332.713	0.05651	17.696
332.729	0.01553	64.3915
332.773	0.04381	22.8258
332.799	0.026	38.4615
332.83	0.0315	31.746
332.868	0.03726	26.8384
332.889	0.02186	45.7457
332.899	0.00914	109.409
332.96	0.0611	16.3666
332.967	0.00752	132.979
332.999	0.03217	31.0849
333.057	0.05759	17.3641
333.11	0.05346	18.7056
333.124	0.01321	75.7002
333.151	0.02767	36.1402
333.188	0.03725	26.8456
333.215	0.02665	37.5235
333.245	0.02977	33.5909
333.28	0.03493	28.6287
333.348	0.0677	14.771
333.378	0.03095	32.3102
333.409	0.0305	32.7869
333.442	0.03252	30.7503
333.473	0.0315	31.746
333.506	0.03324	30.0842
333.543	0.03647	27.4198
333.572	0.0294	34.0136
333.583	0.01086	92.081
333.605	0.02158	46.3392
333.646	0.04159	24.0442
333.676	0.03006	33.2668
333.711	0.03472	28.8018
333.742	0.03095	32.3102
333.747	0.00541	184.843
333.78	0.03248	30.7882
333.811	0.03108	32.175
333.854	0.04289	23.3155
333.874	0.02069	48.3325
333.888	0.01351	74.0192
333.953	0.06538	15.2952
333.987	0.03393	29.4724
334.014	0.02664	37.5375
334.049	0.03532	28.3126
334.089	0.03979	25.1319
334.145	0.05647	17.7085
334.154	0.00894	111.857
334.186	0.03196	31.2891
334.218	0.03163	31.6156
334.256	0.03837	26.062
334.279	0.02238	44.6828
334.288	0.00962	103.95
334.323	0.03478	28.7522
334.362	0.03838	26.0552
334.397	0.0352	28.4091
334.42	0.02306	43.3651
334.431	0.01111	90.009
334.462	0.03094	32.3206
334.493	0.03119	32.0616
334.521	0.02831	35.3232
334.564	0.04289	23.3155
334.571	0.00686	145.773
334.598	0.0273	36.63
334.625	0.02635	37.9507
334.659	0.0345	28.9855
334.697	0.0377	26.5252
334.727	0.0296	33.7838
334.753	0.02692	37.1471
334.783	0.02958	33.8066
334.837	0.05414	18.4706
334.864	0.02634	37.9651
334.909	0.04565	21.9058
334.931	0.02134	46.8604
334.968	0.03763	26.5745
335	0.03219	31.0655
335.034	0.03358	29.7796
335.093	0.05862	17.059
335.128	0.03543	28.2247
335.181	0.0526	19.0114
335.191	0.01021	97.9432
335.21	0.01927	51.8941
335.254	0.04407	22.6912
335.286	0.03208	31.1721
335.325	0.0393	25.4453
335.352	0.02696	37.092
335.393	0.04083	24.4918
335.426	0.03261	30.6654
335.487	0.06102	16.3881
335.523	0.03567	28.0348
335.554	0.03164	31.6056
335.577	0.02263	44.1891
335.613	0.03617	27.6472
335.67	0.05709	17.5162
335.676	0.00598	167.224
335.711	0.03497	28.5959
335.736	0.02482	40.2901
335.77	0.03453	28.9603
335.805	0.03411	29.3169
335.837	0.03219	31.0655
335.871	0.03416	29.274
335.931	0.05966	16.7616
335.964	0.03395	29.4551
335.992	0.02723	36.7242
336.028	0.03673	27.2257
336.06	0.03132	31.9285
336.093	0.03354	29.8151
336.132	0.03898	25.6542
336.165	0.03302	30.2847
336.204	0.03916	25.5363
336.22	0.01553	64.3915
336.271	0.05115	19.5503
336.296	0.02535	39.4477
336.366	0.06959	14.3699
336.401	0.03508	28.5063
336.431	0.03002	33.3111
336.466	0.03455	28.9436
336.493	0.02772	36.075
336.536	0.0422	23.6967
336.564	0.02789	35.8551
336.6	0.03634	27.5179
336.632	0.03163	31.6156
336.669	0.03791	26.3783
336.699	0.02964	33.7382
336.764	0.06537	15.2975
336.795	0.03038	32.9164
336.839	0.04419	22.6296
336.864	0.02496	40.0641
336.903	0.0389	25.7069
336.936	0.03332	30.012
336.972	0.03574	27.9799
337.002	0.03018	33.1345
337.044	0.0414	24.1546
337.102	0.0582	17.1821
337.151	0.04941	20.2388
337.163	0.01183	84.5309
337.195	0.03191	31.3381
337.217	0.022	45.4545
337.278	0.06131	16.3106
337.337	0.05915	16.9062
337.368	0.03102	32.2373
337.402	0.03367	29.7
337.433	0.03121	32.041
337.465	0.03173	31.5159
337.499	0.03419	29.2483
337.535	0.03588	27.8707
337.564	0.02925	34.188
337.571	0.00695	143.885
337.599	0.02777	36.0101
337.67	0.07072	14.1403
337.704	0.03407	29.3513
337.736	0.0326	30.6748
337.798	0.06168	16.2127
337.808	0.00984	101.626
337.841	0.03265	30.6279
337.904	0.06328	15.8028
337.91	0.00635	157.48
337.941	0.03119	32.0616
337.991	0.04981	20.0763
338.048	0.05709	17.5162
338.076	0.02729	36.6435
338.109	0.03318	30.1386
338.138	0.02892	34.5781
338.177	0.03944	25.355
338.211	0.03407	29.3513
338.246	0.0346	28.9017
338.275	0.02936	34.0599
338.285	0.01014	98.6193
338.315	0.0295	33.8983
338.348	0.03342	29.9222
338.379	0.03066	32.6158
338.414	0.03473	28.7936
338.444	0.02994	33.4001
338.478	0.03412	29.3083
338.516	0.03832	26.096
338.546	0.0305	32.7869
338.586	0.03999	25.0063
338.625	0.03901	25.6345
338.647	0.02129	46.9704
338.682	0.03536	28.2805
338.717	0.03505	28.5307
338.747	0.02957	33.8181
338.781	0.03423	29.2141
338.816	0.03506	28.5225
338.844	0.02799	35.727
338.882	0.03841	26.0349
338.911	0.02867	34.8797
338.951	0.04019	24.8818
338.994	0.04232	23.6295
339.021	0.0269	37.1747
339.052	0.03146	31.7864
339.084	0.03248	30.7882
339.123	0.03827	26.1301
339.156	0.03296	30.3398
339.195	0.03953	25.2972
339.221	0.02548	39.2465
339.257	0.03651	27.3898
339.286	0.02915	34.3053
339.335	0.04904	20.3915
339.376	0.04109	24.3368
339.415	0.03877	25.7931
339.444	0.02842	35.1865
339.474	0.03014	33.1785
339.512	0.03866	25.8665
339.547	0.03453	28.9603
339.58	0.03295	30.349
339.649	0.06908	14.476
339.678	0.02921	34.2349
339.717	0.03911	25.5689
339.75	0.03243	30.8356
339.785	0.0354	28.2486
339.85	0.06519	15.3398
339.888	0.03785	26.4201
339.911	0.02285	43.7637
339.919	0.00816	122.549
339.953	0.03413	29.2997
339.977	0.02373	42.1408
340.011	0.03372	29.656
340.039	0.02781	35.9583
340.099	0.06042	16.5508
340.171	0.07184	13.9198
340.202	0.0309	32.3625
340.224	0.02227	44.9035
340.26	0.03577	27.9564
340.285	0.02561	39.0472
340.325	0.03973	25.1699
340.334	0.00857	116.686
340.373	0.03927	25.4647
340.422	0.0488	20.4918
340.457	0.03488	28.6697
340.493	0.03663	27.3
340.525	0.0317	31.5457
340.558	0.03307	30.2389
340.599	0.04125	24.2424
340.629	0.02953	33.8639
340.654	0.02531	39.5101
340.686	0.03149	31.7561
340.732	0.04591	21.7817
340.769	0.03711	26.9469
340.798	0.02943	33.9789
340.829	0.0311	32.1543
340.866	0.03705	26.9906
340.899	0.03309	30.2206
340.927	0.02725	36.6972
340.961	0.03424	29.2056
340.994	0.03301	30.2939
341.059	0.0656	15.2439
341.091	0.03123	32.0205
341.124	0.03288	30.4136
341.131	0.00718	139.276
341.187	0.05624	17.7809
341.222	0.03454	28.9519
341.259	0.0378	26.455
341.299	0.03989	25.0689
341.329	0.02977	33.5909
341.366	0.03686	27.1297
341.399	0.03283	30.4599
341.431	0.03211	31.1429
341.463	0.03235	30.9119
341.521	0.05738	17.4277
341.544	0.0239	41.841
341.58	0.03538	28.2646
341.608	0.02831	35.3232
341.649	0.04136	24.1779
341.675	0.02527	39.5726
341.718	0.04323	23.1321
341.784	0.06622	15.1012
341.806	0.02225	44.9438
341.877	0.0708	14.1243
341.887	0.00978	102.249
341.921	0.03402	29.3945
341.951	0.03047	32.8192
341.99	0.03862	25.8933
342.028	0.03814	26.2192
342.052	0.02402	41.632
342.064	0.01195	83.682
342.119	0.05509	18.1521
342.157	0.03726	26.8384
342.191	0.03397	29.4377
342.228	0.0373	26.8097
342.254	0.02633	37.9795
342.291	0.03678	27.1887
342.32	0.02955	33.8409
342.353	0.0323	30.9598
342.387	0.03372	29.656
342.418	0.03173	31.5159
342.455	0.0364	27.4725
342.486	0.0317	31.5457
342.523	0.03671	27.2405
342.553	0.03033	32.9707
342.585	0.03117	32.0821
342.659	0.07398	13.5172
342.698	0.03967	25.208
342.722	0.02339	42.7533
342.729	0.00728	137.363
342.756	0.02738	36.523
342.797	0.04111	24.325
342.829	0.03132	31.9285
342.861	0.03269	30.5904
342.896	0.03438	29.0867
342.925	0.02933	34.0948
342.963	0.03751	26.6596
342.998	0.03556	28.1215
343.028	0.02936	34.0599
343.063	0.03575	27.972
343.092	0.02824	35.4108
343.125	0.03315	30.1659
343.167	0.04205	23.7812
343.204	0.03756	26.6241
343.226	0.02211	45.2284
343.265	0.03824	26.1506
343.295	0.03084	32.4254
343.334	0.03852	25.9605
343.363	0.02858	34.9895
343.397	0.03449	28.9939
343.434	0.03662	27.3075
343.467	0.03348	29.8686
343.504	0.03663	27.3
343.535	0.03146	31.7864
343.562	0.0266	37.594
343.603	0.04158	24.05
343.63	0.02664	37.5375
343.638	0.00765	130.719
343.674	0.03621	27.6167
343.702	0.02845	35.1494
343.766	0.06364	15.7134
343.813	0.04722	21.1775
343.841	0.02764	36.1795
343.873	0.0325	30.7692
343.909	0.0359	27.8552
343.945	0.03548	28.1849
343.977	0.03259	30.6843
344.013	0.03584	27.9018
344.07	0.05718	17.4886
344.112	0.04203	23.7925
344.141	0.02906	34.4116
344.201	0.05972	16.7448
344.209	0.00804	124.378
344.238	0.02912	34.3407
344.271	0.03225	31.0078
344.31	0.03982	25.113
344.338	0.02755	36.2976
344.374	0.03639	27.4801
344.406	0.03154	31.7058
344.442	0.03582	27.9174
344.475	0.03301	30.2939
344.507	0.0318	31.4465
344.539	0.03247	30.7977
344.596	0.05732	17.4459
344.649	0.05301	18.8644
344.679	0.02981	33.5458
344.714	0.03489	28.6615
344.749	0.03533	28.3046
344.791	0.04136	24.1779
344.816	0.02484	40.2576
344.849	0.033	30.303
344.881	0.03291	30.3859
344.915	0.03358	29.7796
344.955	0.03976	25.1509
344.983	0.0284	35.2113
345.041	0.05808	17.2176
345.117	0.07613	13.1354
345.151	0.03409	29.3341
345.175	0.02305	43.3839
345.238	0.06352	15.7431
345.263	0.02525	39.604
345.269	0.00617	162.075
345.301	0.03138	31.8674
345.332	0.03088	32.3834
345.372	0.04032	24.8016
345.396	0.024	41.6667
345.438	0.04237	23.6016
345.456	0.01773	56.4016
345.492	0.03619	27.6319
345.53	0.03722	26.8673
345.586	0.0568	17.6056
345.622	0.03576	27.9642
345.648	0.02601	38.4468
345.681	0.03282	30.4692
345.715	0.03419	29.2483
345.723	0.00825	121.212
345.786	0.06231	16.0488
345.865	0.07942	12.5913
345.884	0.01838	54.407
345.945	0.06198	16.1342
345.954	0.00808	123.762
346.007	0.05304	18.8537
346.013	0.00648	154.321
346.043	0.02968	33.6927
346.078	0.03549	28.177
346.106	0.02741	36.483
346.113	0.00782	127.877
346.149	0.03537	28.2725
346.181	0.03211	31.1429
346.212	0.03136	31.8878
346.227	0.0145	68.9655
346.251	0.02429	41.1692
346.286	0.0348	28.7356
346.317	0.03135	31.8979
346.348	0.03035	32.9489
346.387	0.03916	25.5363
346.45	0.06293	15.8907
346.505	0.05571	17.9501
346.516	0.01097	91.1577
346.575	0.05865	17.0503
346.611	0.03591	27.8474
346.651	0.03998	25.0125
346.683	0.03212	31.1333
346.727	0.04352	22.9779
346.759	0.03289	30.4044
346.773	0.01372	72.8863
346.805	0.0317	31.5457
346.826	0.02151	46.49
346.862	0.0355	28.169
346.9	0.03812	26.2329
346.928	0.02819	35.4736
346.964	0.03568	28.0269
347.024	0.05974	16.7392
347.062	0.03822	26.1643
347.095	0.03304	30.2663
347.153	0.05787	17.2801
347.188	0.03524	28.3768
347.243	0.05522	18.1094
347.279	0.03555	28.1294
347.303	0.02461	40.6339
347.346	0.04228	23.6518
347.378	0.03235	30.9119
347.408	0.02974	33.6247
347.446	0.03847	25.9943
347.48	0.03366	29.7089
347.518	0.03846	26.001
347.546	0.02806	35.6379
347.606	0.05922	16.8862
347.614	0.00847	118.064
[truncated: 37,566 more rows]

## Sheet: Fig5
Figure 5																Fig 5E	Interspike interval distributions
			Autocorrelogram		ISI distribution											Date	120917	121017	120820
Time (s)	ISI (s)	IF (spikes/s)	Time (s)	#spikes	Time (s)	#ISI	Hazard									No	1	4	2
0			-1	6	0	0	0
0.37723	0.37723	2.6509	-0.999	4	0.001	0	0									Time (s)	#ISI	#ISI	#ISI
0.56486	0.18763	5.32964	-0.998	5	0.002	0	0									0.001	0	0	0
0.65994	0.09508	10.5175	-0.997	2	0.003	0	0									0.002	0	0	0
0.77546	0.11552	8.65651	-0.996	4	0.004	0	0									0.003	0	0	0
1.17896	0.4035	2.47831	-0.995	4	0.005	0	0									0.004	6	1	1
1.24422	0.06526	15.3233	-0.994	7	0.006	0	0									0.005	30	11	1
1.6785	0.43428	2.30266	-0.993	3	0.007	0	0									0.006	19	7	0
1.70696	0.02846	35.137	-0.992	1	0.008	0	0									0.007	13	16	1
1.80528	0.09832	10.1709	-0.991	1	0.009	0	0									0.008	3	5	2
2.10384	0.29856	3.34941	-0.99	2	0.01	0	0									0.009	4	4	1
2.23074	0.1269	7.88022	-0.989	4	0.011	0	0									0.01	1	2	0
2.2618	0.03106	32.1958	-0.988	1	0.012	0	0									0.011	0	1	0
2.45127	0.18947	5.27788	-0.987	4	0.013	0	0									0.012	1	0	0
2.48174	0.03047	32.8192	-0.986	1	0.014	0	0									0.013	0	1	0
2.54553	0.06379	15.6764	-0.985	4	0.015	0	0									0.014	1	0	0
2.67218	0.12665	7.89578	-0.984	3	0.016	0	0									0.015	0	0	0
2.76624	0.09406	10.6315	-0.983	0	0.017	0	0									0.016	0	0	0
2.98179	0.21555	4.63929	-0.982	1	0.018	0	0									0.017	0	0	0
3.04523	0.06344	15.7629	-0.981	7	0.019	0	0									0.018	2	1	0
3.17039	0.12516	7.98977	-0.98	3	0.02	0	0									0.019	0	1	0
3.23044	0.06005	16.6528	-0.979	9	0.021	0	0									0.02	1	0	0
3.50099	0.27055	3.69617	-0.978	10	0.022	0	0									0.021	3	1	0
3.62674	0.12575	7.95229	-0.977	9	0.023	0	0									0.022	8	3	0
3.72158	0.09484	10.5441	-0.976	10	0.024	0	0									0.023	13	3	1
3.78173	0.06015	16.6251	-0.975	8	0.025	0	0									0.024	37	9	1
3.90981	0.12808	7.80762	-0.974	13	0.026	0	0									0.025	55	16	0
4.00555	0.09574	10.445	-0.973	6	0.027	3	0.00497512									0.026	101	24	4
4.13161	0.12606	7.93273	-0.972	8	0.028	4	0.00666667									0.027	151	32	14
4.21391	0.0823	12.1507	-0.971	4	0.029	4	0.00671141									0.028	215	57	19
4.33388	0.11997	8.33542	-0.97	4	0.03	6	0.0101351									0.029	286	70	16
4.43065	0.09677	10.3338	-0.969	9	0.031	4	0.00682594									0.03	297	90	33
4.46378	0.03313	30.1841	-0.968	5	0.032	5	0.00859107									0.031	315	83	34
4.61902	0.15524	6.44164	-0.967	7	0.033	2	0.0034662									0.032	260	85	29
4.80291	0.18389	5.43803	-0.966	8	0.034	2	0.00347826									0.033	225	87	40
4.86534	0.06243	16.0179	-0.965	3	0.035	0	0									0.034	174	76	35
4.9902	0.12486	8.00897	-0.964	4	0.036	2	0.0034904									0.035	120	54	26
5.08308	0.09288	10.7666	-0.963	8	0.037	0	0									0.036	76	48	26
5.17595	0.09287	10.7677	-0.962	7	0.038	0	0									0.037	29	29	11
5.27269	0.09674	10.337	-0.961	7	0.039	0	0									0.038	11	14	7
5.42568	0.15299	6.53637	-0.96	3	0.04	0	0									0.039	6	9	5
5.51835	0.09267	10.791	-0.959	7	0.041	0	0									0.04	2	8	4
5.67377	0.15542	6.43418	-0.958	1	0.042	0	0									0.041	0	4	2
5.7978	0.12403	8.06257	-0.957	1	0.043	0	0									0.042	0	1	0
5.8855	0.0877	11.4025	-0.956	6	0.044	0	0									0.043	0	2	0
6.01149	0.12599	7.93714	-0.955	1	0.045	0	0									0.044	1	0	0
6.16412	0.15263	6.55179	-0.954	0	0.046	0	0									0.045	0	0	0
6.28712	0.123	8.13008	-0.953	4	0.047	0	0									0.046	1	1	1
6.50537	0.21825	4.5819	-0.952	2	0.048	0	0									0.047	2	1	0
6.71913	0.21376	4.67814	-0.951	4	0.049	0	0									0.048	0	2	0
6.78278	0.06365	15.7109	-0.95	5	0.05	0	0									0.049	1	2	0
6.87898	0.0962	10.395	-0.949	4	0.051	0	0									0.05	5	1	1
6.97527	0.09629	10.3853	-0.948	5	0.052	0	0									0.051	7	3	1
7.00496	0.02969	33.6814	-0.947	2	0.053	0	0									0.052	9	6	0
7.12677	0.12181	8.20951	-0.946	3	0.054	0	0									0.053	24	11	1
7.19232	0.06555	15.2555	-0.945	6	0.055	0	0									0.054	24	17	4
7.31575	0.12343	8.10176	-0.944	3	0.056	1	0.00175131									0.055	43	17	5
7.41082	0.09507	10.5186	-0.943	4	0.057	3	0.00526316									0.056	59	20	8
7.5642	0.15338	6.51975	-0.942	9	0.058	5	0.00881834									0.057	78	36	16
7.69179	0.12759	7.8376	-0.941	7	0.059	8	0.0142349									0.058	112	49	24
7.84233	0.15054	6.64275	-0.94	8	0.06	23	0.0415162									0.059	135	64	34
7.90598	0.06365	15.7109	-0.939	9	0.061	18	0.0338983									0.06	158	70	42
8.05714	0.15116	6.61551	-0.938	2	0.062	30	0.0584795									0.061	157	79	42
8.27852	0.22138	4.51712	-0.937	8	0.063	21	0.0434783									0.062	157	79	51
8.37105	0.09253	10.8073	-0.936	5	0.064	12	0.025974									0.063	141	74	52
8.43577	0.06472	15.4512	-0.935	3	0.065	9	0.02									0.064	114	48	55
8.53008	0.09431	10.6033	-0.934	2	0.066	2	0.00453515									0.065	103	37	45
8.65144	0.12136	8.23995	-0.933	2	0.067	3	0.00683371									0.066	61	31	22
8.77359	0.12215	8.18666	-0.932	3	0.068	1	0.00229358									0.067	24	29	20
8.87417	0.10058	9.94233	-0.931	3	0.069	0	0									0.068	12	17	15
8.93406	0.05989	16.6973	-0.93	3	0.07	0	0									0.069	5	10	12
9.06179	0.12773	7.82901	-0.929	4	0.071	1	0.00229885									0.07	0	13	2
9.15483	0.09304	10.7481	-0.928	2	0.072	0	0									0.071	2	6	1
9.24645	0.09162	10.9146	-0.927	2	0.073	0	0									0.072	0	6	1
9.40354	0.15709	6.36578	-0.926	2	0.074	0	0									0.073	1	3	0
9.62276	0.21922	4.56163	-0.925	2	0.075	0	0									0.074	1	3	0
9.65383	0.03107	32.1854	-0.924	4	0.076	0	0									0.075	1	2	0
9.71455	0.06072	16.469	-0.923	1	0.077	0	0									0.076	0	2	0
9.77433	0.05978	16.728	-0.922	4	0.078	0	0									0.077	3	5	1
9.87408	0.09975	10.0251	-0.921	0	0.079	0	0									0.078	0	1	1
9.96771	0.09363	10.6803	-0.92	2	0.08	0	0									0.079	1	3	1
10.0947	0.12701	7.8734	-0.919	7	0.081	0	0									0.08	0	0	1
10.1546	0.05983	16.714	-0.918	5	0.082	1	0.00230415									0.081	4	4	4
10.2179	0.06336	15.7828	-0.917	6	0.083	0	0									0.082	4	1	2
10.3737	0.15578	6.41931	-0.916	12	0.084	0	0									0.083	4	5	1
10.4039	0.03021	33.1016	-0.915	5	0.085	0	0									0.084	6	6	5
10.4972	0.09328	10.7204	-0.914	6	0.086	1	0.00230947									0.085	5	6	8
10.5618	0.06458	15.4847	-0.913	4	0.087	3	0.00694444									0.086	14	14	3
10.5942	0.03248	30.7882	-0.912	15	0.088	4	0.00932401									0.087	30	21	12
10.6566	0.06235	16.0385	-0.911	5	0.089	1	0.00235294									0.088	27	16	13
10.7519	0.09527	10.4965	-0.91	2	0.09	5	0.0117925									0.089	42	24	19
10.8147	0.06283	15.916	-0.909	11	0.091	6	0.0143198									0.09	61	25	18
10.8748	0.06013	16.6306	-0.908	9	0.092	13	0.031477									0.091	77	33	23
10.9722	0.09735	10.2722	-0.907	1	0.093	17	0.0425									0.092	73	31	22
11.1264	0.15425	6.48298	-0.906	9	0.094	15	0.0391645									0.093	89	22	30
11.219	0.09254	10.8061	-0.905	6	0.095	14	0.0380435									0.094	73	29	19
11.3191	0.10013	9.98702	-0.904	3	0.096	10	0.0282486									0.095	47	22	20
11.4734	0.15429	6.4813	-0.903	5	0.097	5	0.0145349									0.096	44	23	21
11.5919	0.11855	8.43526	-0.902	6	0.098	3	0.00884956									0.097	29	15	13
11.6631	0.07115	14.0548	-0.901	4	0.099	4	0.0119048									0.098	15	7	15
11.7258	0.06267	15.9566	-0.9	2	0.1	2	0.0060241									0.099	6	9	5
11.8484	0.12262	8.15528	-0.899	3	0.101	1	0.0030303									0.1	2	7	5
11.8757	0.02733	36.5898	-0.898	3	0.102	0	0									0.101	1	5	4
11.9372	0.0615	16.2602	-0.897	5	0.103	0	0									0.102	0	4	1
12.0343	0.09706	10.3029	-0.896	2	0.104	0	0									0.103	0	4	0
12.0677	0.03346	29.8864	-0.895	3	0.105	0	0									0.104	0	5	0
12.1927	0.12494	8.00384	-0.894	3	0.106	0	0									0.105	0	3	0
12.2797	0.08706	11.4863	-0.893	2	0.107	0	0									0.106	0	1	1
12.3484	0.06872	14.5518	-0.892	4	0.108	0	0									0.107	0	0	0
12.5063	0.15786	6.33473	-0.891	1	0.109	0	0									0.108	1	1	0
12.5992	0.09293	10.7608	-0.89	2	0.11	0	0									0.109	0	0	1
12.6293	0.03006	33.2668	-0.889	2	0.111	0	0									0.11	0	1	1
12.7262	0.09691	10.3189	-0.888	3	0.112	0	0									0.111	1	1	0
12.7571	0.03088	32.3834	-0.887	5	0.113	1	0.00303951									0.112	3	1	2
12.8786	0.12151	8.22978	-0.886	6	0.114	0	0									0.113	1	4	4
12.9426	0.06403	15.6177	-0.885	3	0.115	2	0.00609756									0.114	0	9	4
13.0655	0.1229	8.1367	-0.884	3	0.116	1	0.00306748									0.115	4	5	2
13.1315	0.066	15.1515	-0.883	6	0.117	3	0.00923077									0.116	4	5	6
13.1612	0.02963	33.7496	-0.882	9	0.118	6	0.0186335									0.117	7	3	4
13.2559	0.09477	10.5519	-0.881	6	0.119	13	0.0411392									0.118	10	3	11
13.3181	0.06219	16.0798	-0.88	7	0.12	5	0.0165017									0.119	11	6	7
13.443	0.12489	8.00705	-0.879	4	0.121	8	0.0268456									0.12	26	9	12
13.5363	0.09334	10.7135	-0.878	9	0.122	12	0.0413793									0.121	25	13	11
13.6272	0.09084	11.0084	-0.877	7	0.123	16	0.057554									0.122	36	10	14
13.6913	0.06416	15.586	-0.876	4	0.124	14	0.0534351									0.123	34	9	8
13.752	0.06066	16.4853	-0.875	7	0.125	12	0.0483871									0.124	25	13	6
13.8451	0.09312	10.7388	-0.874	6	0.126	15	0.0635593									0.125	34	12	18
13.9397	0.09453	10.5787	-0.873	7	0.127	10	0.0452489									0.126	25	9	10
14.1002	0.16056	6.2282	-0.872	2	0.128	4	0.0189573									0.127	18	6	12
14.1928	0.0926	10.7991	-0.871	4	0.129	0	0									0.128	14	4	4
14.3172	0.1244	8.03859	-0.87	2	0.13	2	0.00966184									0.129	4	5	12
14.4745	0.15727	6.35849	-0.869	3	0.131	0	0									0.13	3	5	5
14.5348	0.06033	16.5755	-0.868	9	0.132	0	0									0.131	1	2	2
14.7814	0.24657	4.05564	-0.867	2	0.133	0	0									0.132	0	2	1
14.8457	0.06427	15.5594	-0.866	1	0.134	0	0									0.133	0	2	1
15.0663	0.2206	4.53309	-0.865	4	0.135	0	0									0.134	0	2	0
15.3193	0.253	3.95257	-0.864	1	0.136	0	0									0.135	0	0	0
15.413	0.09378	10.6633	-0.863	1	0.137	0	0									0.136	0	0	0
15.7225	0.3095	3.23102	-0.862	4	0.138	0	0									0.137	0	0	1
15.788	0.06549	15.2695	-0.861	6	0.139	0	0									0.138	0	0	0
15.9125	0.12443	8.03665	-0.86	4	0.14	0	0									0.139	0	0	2
16.0081	0.09563	10.457	-0.859	6	0.141	0	0									0.14	1	1	1
16.1062	0.09814	10.1895	-0.858	2	0.142	0	0									0.141	0	0	1
16.4116	0.30539	3.2745	-0.857	3	0.143	1	0.00487805									0.142	0	1	2
16.6375	0.22593	4.42615	-0.856	11	0.144	0	0									0.143	0	0	0
16.8212	0.18368	5.44425	-0.855	6	0.145	0	0									0.144	3	0	4
16.9467	0.1255	7.96813	-0.854	7	0.146	1	0.00490196									0.145	2	2	2
17.1357	0.18896	5.29213	-0.853	10	0.147	1	0.00492611									0.146	3	0	1
17.2623	0.12666	7.89515	-0.852	10	0.148	5	0.0247525									0.147	2	5	0
17.3568	0.09441	10.5921	-0.851	8	0.149	6	0.0304569									0.148	3	3	5
17.4522	0.09543	10.4789	-0.85	6	0.15	3	0.0157068									0.149	1	4	3
17.5461	0.0939	10.6496	-0.849	9	0.151	5	0.0265957									0.15	6	2	4
17.699	0.15295	6.53808	-0.848	7	0.152	6	0.0327869									0.151	15	1	5
17.8272	0.12813	7.80457	-0.847	6	0.153	4	0.0225989									0.152	19	10	3
17.8905	0.06332	15.7928	-0.846	8	0.154	3	0.017341									0.153	11	8	3
17.9501	0.05957	16.787	-0.845	7	0.155	8	0.0470588									0.154	15	8	7
18.0158	0.06577	15.2045	-0.844	4	0.156	2	0.0123457									0.155	10	5	12
18.1094	0.09356	10.6883	-0.843	6	0.157	7	0.04375									0.156	12	8	4
18.2362	0.12684	7.88395	-0.842	3	0.158	5	0.0326797									0.157	13	6	9
18.3637	0.12747	7.84498	-0.841	8	0.159	5	0.0337838									0.158	5	5	5
18.457	0.09326	10.7227	-0.84	5	0.16	4	0.027972									0.159	4	8	0
18.5198	0.06287	15.9058	-0.839	7	0.161	0	0									0.16	1	6	9
18.6136	0.09375	10.6667	-0.838	6	0.162	0	0									0.161	4	6	5
18.7084	0.09486	10.5419	-0.837	1	0.163	1	0.00719424									0.162	0	3	5
18.8679	0.15945	6.27156	-0.836	5	0.164	0	0									0.163	0	3	3
18.9623	0.0944	10.5932	-0.835	1	0.165	0	0									0.164	1	2	5
19.0883	0.12605	7.93336	-0.834	3	0.166	0	0									0.165	0	1	0
19.3364	0.24805	4.03145	-0.833	6	0.167	0	0									0.166	0	1	0
19.3687	0.03231	30.9502	-0.832	2	0.168	0	0									0.167	0	0	1
19.4317	0.06299	15.8755	-0.831	0	0.169	0	0									0.168	1	0	0
19.4937	0.06198	16.1342	-0.83	1	0.17	1	0.00724638									0.169	1	0	0
19.5279	0.03425	29.1971	-0.829	3	0.171	0	0									0.17	0	0	0
19.59	0.06207	16.1108	-0.828	1	0.172	1	0.00729927									0.171	0	4	0
19.652	0.06203	16.1212	-0.827	3	0.173	0	0									0.172	0	0	2
19.8119	0.15992	6.25313	-0.826	0	0.174	0	0									0.173	0	0	0
19.8738	0.06183	16.1734	-0.825	4	0.175	1	0.00735294									0.174	0	1	0
20.0631	0.18932	5.28206	-0.824	5	0.176	1	0.00740741									0.175	0	1	0
20.1259	0.06286	15.9084	-0.823	4	0.177	2	0.0149254									0.176	2	1	1
20.1913	0.06532	15.3092	-0.822	6	0.178	2	0.0151515									0.177	0	1	1
20.2539	0.06264	15.9642	-0.821	3	0.179	2	0.0153846									0.178	2	2	2
20.4746	0.22073	4.53042	-0.82	8	0.18	2	0.015625									0.179	0	1	1
20.504	0.02941	34.002	-0.819	5	0.181	4	0.031746									0.18	2	2	1
20.6291	0.12501	7.99936	-0.818	9	0.182	3	0.0245902									0.181	2	3	1
20.7895	0.16042	6.23364	-0.817	6	0.183	2	0.0168067									0.182	7	3	1
20.9455	0.156	6.41026	-0.816	6	0.184	2	0.017094									0.183	2	2	7
21.0736	0.12816	7.80275	-0.815	9	0.185	2	0.0173913									0.184	8	4	4
21.1666	0.09296	10.7573	-0.814	3	0.186	5	0.0442478									0.185	11	4	5
21.2609	0.09427	10.6078	-0.813	8	0.187	5	0.0462963									0.186	10	2	4
21.2925	0.0316	31.6456	-0.812	4	0.188	3	0.0291262									0.187	6	3	4
21.4827	0.19026	5.25597	-0.811	9	0.189	4	0.04									0.188	2	6	5
21.6422	0.1595	6.26959	-0.81	2	0.19	1	0.0104167									0.189	6	5	4
21.8008	0.15857	6.30636	-0.809	5	0.191	1	0.0105263									0.19	2	3	4
21.8639	0.06307	15.8554	-0.808	4	0.192	0	0									0.191	0	2	2
22.2084	0.3445	2.90276	-0.807	6	0.193	0	0									0.192	2	4	1
22.3061	0.09774	10.2312	-0.806	1	0.194	1	0.0106383									0.193	0	6	2
22.5267	0.22058	4.5335	-0.805	2	0.195	0	0									0.194	0	3	2
22.588	0.06135	16.2999	-0.804	2	0.196	0	0									0.195	0	2	0
22.8412	0.25321	3.94929	-0.803	1	0.197	0	0									0.196	0	2	1
22.9298	0.08853	11.2956	-0.802	1	0.198	0	0									0.197	0	3	0
23.0888	0.159	6.28931	-0.801	1	0.199	0	0									0.198	0	0	0
23.3427	0.25008	3.99872	-0.8	3	0.2	0	0									0.199	0	0	0
23.4098	0.06704	14.9165	-0.799	1	0.201	0	0									0.2	0	1	0
23.5033	0.09351	10.694	-0.798	6	0.202	0	0									0.201	0	0	0
23.6338	0.13056	7.65931	-0.797	1	0.203	0	0									0.202	0	0	0
23.6968	0.0629	15.8983	-0.796	9	0.204	0	0									0.203	0	1	0
23.7626	0.06582	15.193	-0.795	5	0.205	1	0.0107527									0.204	0	1	1
24.0157	0.25317	3.94992	-0.794	10	0.206	0	0									0.205	1	0	1
24.2074	0.19161	5.21893	-0.793	8	0.207	1	0.0108696									0.206	1	0	1
24.2684	0.06104	16.3827	-0.792	4	0.208	1	0.010989									0.207	0	0	0
24.301	0.03259	30.6843	-0.791	6	0.209	2	0.0222222									0.208	1	0	0
24.4268	0.12584	7.9466	-0.79	7	0.21	0	0									0.209	0	2	1
24.5236	0.09682	10.3284	-0.789	11	0.211	2	0.0227273									0.21	0	0	0
24.6203	0.09663	10.3488	-0.788	6	0.212	1	0.0116279									0.211	2	2	1
24.7756	0.15535	6.43708	-0.787	10	0.213	2	0.0235294									0.212	3	2	0
24.8383	0.06265	15.9617	-0.786	3	0.214	3	0.0361446									0.213	2	3	1
25.0018	0.1635	6.11621	-0.785	8	0.215	3	0.0375									0.214	1	6	2
25.0319	0.03008	33.2447	-0.784	9	0.216	0	0									0.215	0	3	3
25.129	0.09714	10.2944	-0.783	9	0.217	1	0.012987									0.216	2	5	0
25.2568	0.1278	7.82473	-0.782	10	0.218	3	0.0394737									0.217	4	4	1
25.3192	0.06238	16.0308	-0.781	8	0.219	2	0.0273973									0.218	0	3	4
25.5698	0.25059	3.99058	-0.78	5	0.22	4	0.056338									0.219	3	2	2
25.6926	0.12287	8.13868	-0.779	2	0.221	1	0.0149254									0.22	0	4	2
25.7911	0.09848	10.1543	-0.778	3	0.222	0	0									0.221	0	4	4
25.8551	0.06396	15.6348	-0.777	3	0.223	0	0									0.222	2	5	2
25.9181	0.063	15.873	-0.776	5	0.224	0	0									0.223	0	5	4
25.9816	0.06349	15.7505	-0.775	4	0.225	1	0.0151515									0.224	0	2	2
26.1094	0.12782	7.8235	-0.774	3	0.226	0	0									0.225	0	2	1
26.268	0.15858	6.30597	-0.773	2	0.227	0	0									0.226	0	3	0
26.328	0.06005	16.6528	-0.772	2	0.228	0	0									0.227	0	2	0
26.4235	0.09544	10.4778	-0.771	0	0.229	0	0									0.228	1	1	1
26.4885	0.06504	15.3752	-0.77	0	0.23	0	0									0.229	0	0	1
26.5839	0.09541	10.4811	-0.769	1	0.231	0	0									0.23	0	0	0
26.6788	0.09493	10.5341	-0.768	0	0.232	0	0									0.231	1	0	0
26.7746	0.09581	10.4373	-0.767	1	0.233	0	0									0.232	0	0	0
26.8677	0.09308	10.7434	-0.766	1	0.234	0	0									0.233	0	0	0
26.9333	0.06553	15.2602	-0.765	1	0.235	1	0.0153846									0.234	0	0	0
27.0604	0.1271	7.86782	-0.764	4	0.236	4	0.0625									0.235	0	1	0
27.1866	0.12621	7.9233	-0.763	1	0.237	0	0									0.236	0	0	0
27.3469	0.16036	6.23597	-0.762	1	0.238	0	0									0.237	0	0	1
27.3799	0.03298	30.3214	-0.761	5	0.239	4	0.0666667									0.238	0	0	0
27.5331	0.15322	6.52656	-0.76	7	0.24	1	0.0178571									0.239	0	2	1
27.6602	0.12703	7.87216	-0.759	7	0.241	1	0.0181818									0.24	0	0	1
27.8185	0.15835	6.31512	-0.758	4	0.242	1	0.0185185									0.241	1	1	2
27.9769	0.15838	6.31393	-0.757	5	0.243	2	0.0377358									0.242	0	1	0
28.1941	0.21725	4.60299	-0.756	3	0.244	1	0.0196078									0.243	0	1	0
28.2604	0.06628	15.0875	-0.755	5	0.245	0	0									0.244	2	1	2
28.3859	0.1255	7.96813	-0.754	5	0.246	1	0.02									0.245	1	0	0
28.5086	0.12266	8.15262	-0.753	6	0.247	1	0.0204082									0.246	2	3	2
28.576	0.06744	14.828	-0.752	4	0.248	3	0.0625									0.247	0	1	2
28.671	0.09501	10.5252	-0.751	4	0.249	1	0.0222222									0.248	1	3	1
28.7333	0.06224	16.0668	-0.75	8	0.25	2	0.0454545									0.249	1	4	2
28.8567	0.12345	8.10045	-0.749	9	0.251	0	0									0.25	1	1	2
29.0125	0.15577	6.41972	-0.748	2	0.252	0	0									0.251	0	2	4
29.2019	0.18945	5.27844	-0.747	4	0.253	3	0.0714286									0.252	0	3	4
29.2646	0.06268	15.9541	-0.746	4	0.254	0	0									0.253	0	3	1
29.3268	0.06214	16.0927	-0.745	5	0.255	0	0									0.254	0	1	2
29.3939	0.06711	14.9009	-0.744	6	0.256	0	0									0.255	0	3	3
29.6763	0.2824	3.54108	-0.743	4	0.257	0	0									0.256	0	3	3
29.738	0.0617	16.2075	-0.742	1	0.258	0	0									0.257	0	0	0
29.8636	0.12562	7.96052	-0.741	5	0.259	0	0									0.258	0	3	2
29.9899	0.12631	7.91703	-0.74	3	0.26	0	0									0.259	0	0	1
30.0539	0.064	15.625	-0.739	2	0.261	0	0									0.26	0	1	0
30.1465	0.09265	10.7933	-0.738	3	0.262	0	0									0.261	0	0	0
30.2995	0.15293	6.53894	-0.737	2	0.263	0	0									0.262	0	0	0
30.4256	0.12616	7.92644	-0.736	5	0.264	1	0.025641									0.263	0	0	0
30.5186	0.09299	10.7538	-0.735	4	0.265	0	0									0.264	0	0	0
30.6125	0.09388	10.6519	-0.734	8	0.266	1	0.0263158									0.265	0	0	0
30.8621	0.24959	4.00657	-0.733	4	0.267	0	0									0.266	0	0	0
30.9615	0.09938	10.0624	-0.732	5	0.268	0	0									0.267	0	0	0
31.0241	0.06263	15.9668	-0.731	9	0.269	0	0									0.268	0	0	0
31.2182	0.19405	5.15331	-0.73	2	0.27	1	0.027027									0.269	0	0	0
31.3732	0.15505	6.44953	-0.729	5	0.271	1	0.0277778									0.27	0	1	1
31.404	0.03078	32.4886	-0.728	6	0.272	0	0									0.271	0	0	1
31.59	0.18602	5.37577	-0.727	8	0.273	1	0.0285714									0.272	0	0	0
31.7208	0.13076	7.6476	-0.726	16	0.274	0	0									0.273	0	1	0
31.7495	0.02869	34.8554	-0.725	13	0.275	0	0									0.274	0	1	1
31.8122	0.06277	15.9312	-0.724	6	0.276	1	0.0294118									0.275	0	1	1
31.9114	0.09917	10.0837	-0.723	11	0.277	0	0									0.276	0	1	1
31.9402	0.02876	34.7705	-0.722	11	0.278	0	0									0.277	1	3	0
32.064	0.12381	8.07689	-0.721	3	0.279	0	0									0.278	0	2	2
32.1269	0.06293	15.8907	-0.72	12	0.28	1	0.030303									0.279	0	2	2
32.3149	0.18799	5.31943	-0.719	5	0.281	0	0									0.28	0	2	2
32.4064	0.09147	10.9325	-0.718	6	0.282	1	0.03125									0.281	0	3	4
32.5637	0.15731	6.35687	-0.717	6	0.283	0	0									0.282	0	2	0
32.6276	0.06396	15.6348	-0.716	5	0.284	0	0									0.283	1	0	2
32.6863	0.05865	17.0503	-0.715	6	0.285	0	0									0.284	0	2	1
32.8744	0.18816	5.31463	-0.714	6	0.286	0	0									0.285	0	1	4
32.9348	0.06037	16.5645	-0.713	3	0.287	0	0									0.286	0	1	3
33.0897	0.1549	6.45578	-0.712	2	0.288	0	0									0.287	0	2	2
33.3081	0.21842	4.57834	-0.711	1	0.289	0	0									0.288	0	0	2
33.3709	0.06281	15.921	-0.71	4	0.29	1	0.0322581									0.289	0	0	4
33.5318	0.16082	6.21813	-0.709	0	0.291	0	0									0.29	0	1	0
33.6236	0.09187	10.8849	-0.708	3	0.292	0	0									0.291	0	0	0
33.752	0.12836	7.79059	-0.707	0	0.293	0	0									0.292	0	1	1
33.8143	0.06233	16.0436	-0.706	1	0.294	0	0									0.293	1	0	0
34.0951	0.28081	3.56113	-0.705	3	0.295	0	0									0.294	0	0	0
34.1224	0.02724	36.7107	-0.704	0	0.296	0	0									0.295	1	0	0
34.2499	0.12751	7.84252	-0.703	3	0.297	0	0									0.296	0	0	0
34.4701	0.22022	4.54091	-0.702	3	0.298	3	0.1									0.297	0	1	0
34.562	0.09193	10.8778	-0.701	6	0.299	1	0.037037									0.298	0	1	0
34.6866	0.12458	8.02697	-0.7	2	0.3	1	0.0384615									0.299	1	0	1
34.8113	0.12471	8.0186	-0.699	6	0.301	1										0.3	0	0	0
34.998	0.18668	5.35676	-0.698	5	0.302	0										0.301	0	1	0
35.062	0.06396	15.6348	-0.697	3	0.303	2										0.302	0	1	1
35.1582	0.09625	10.3896	-0.696	1	0.304	0										0.303	0	0	0
35.3776	0.21939	4.55809	-0.695	3	0.305	3										0.304	0	0	1
35.5307	0.15312	6.53083	-0.694	8	0.306	1										0.305	0	0	0
35.6232	0.09253	10.8073	-0.693	4	0.307	0										0.306	0	3	1
35.7805	0.15726	6.3589	-0.692	6	0.308	0										0.307	0	2	1
35.9343	0.15384	6.50026	-0.691	10	0.309	2										0.308	0	1	0
35.9973	0.06298	15.8781	-0.69	6	0.31	0										0.309	0	2	0
36.2108	0.21347	4.6845	-0.689	10	0.311	0										0.31	1	1	2
36.2738	0.06298	15.8781	-0.688	7	0.312	0										0.311	0	0	1
36.4923	0.21855	4.57561	-0.687	4	0.313	0										0.312	0	2	2
36.6163	0.12395	8.06777	-0.686	6	0.314	0										0.313	0	1	2
36.7404	0.12415	8.05477	-0.685	4	0.315	0										0.314	0	0	3
36.8927	0.15231	6.56556	-0.684	6	0.316	0										0.315	0	0	1
37.1073	0.21462	4.6594	-0.683	2	0.317	0										0.316	0	1	1
37.2657	0.15838	6.31393	-0.682	4	0.318	0										0.317	0	2	0
37.4811	0.21538	4.64296	-0.681	3	0.319	0										0.318	0	0	0
37.6684	0.18729	5.33931	-0.68	4	0.32	0										0.319	0	1	2
37.8536	0.18523	5.39869	-0.679	2	0.321	0										0.32	0	1	1
37.9801	0.12646	7.90764	-0.678	3	0.322	0										0.321	0	0	2
38.0125	0.03241	30.8547	-0.677	3	0.323	0										0.322	1	0	1
38.2213	0.20881	4.78904	-0.676	0	0.324	0										0.323	0	0	0
38.2812	0.05994	16.6834	-0.675	2	0.325	0										0.324	0	0	0
38.408	0.1267	7.89266	-0.674	4	0.326	0										0.325	0	0	0
38.4397	0.03173	31.5159	-0.673	4	0.327	0										0.326	0	0	0
38.5323	0.09265	10.7933	-0.672	10	0.328	0										0.327	0	0	2
38.7152	0.18288	5.46807	-0.671	4	0.329	0										0.328	0	0	0
38.8394	0.1242	8.05153	-0.67	3	0.33	0										0.329	0	0	0
38.965	0.12563	7.95988	-0.669	5	0.331	1										0.33	0	0	0
39.0592	0.09418	10.618	-0.668	4	0.332	0										0.331	0	1	0
39.275	0.21575	4.63499	-0.667	3	0.333	0										0.332	0	0	0
39.3698	0.09482	10.5463	-0.666	9	0.334	1										0.333	1	1	0
39.4638	0.09404	10.6338	-0.665	5	0.335	0										0.334	0	0	0
39.5541	0.09023	11.0828	-0.664	12	0.336	0										0.335	0	0	0
39.8022	0.24816	4.02966	-0.663	15	0.337	1										0.336	0	0	0
39.9252	0.123	8.13008	-0.662	8	0.338	0										0.337	0	0	0
39.9887	0.06345	15.7604	-0.661	6	0.339	0										0.338	0	0	1
40.0486	0.05994	16.6834	-0.66	4	0.34	0										0.339	0	0	1
40.1482	0.09955	10.0452	-0.659	5	0.341	0										0.34	0	2	0
40.3628	0.2146	4.65983	-0.658	12	0.342	0										0.341	0	0	0
40.4831	0.12031	8.31186	-0.657	9	0.343	0										0.342	0	1	3
40.5477	0.06459	15.4823	-0.656	6	0.344	1										0.343	0	0	1
40.6085	0.06088	16.4258	-0.655	5	0.345	0										0.344	0	2	5
40.6698	0.06126	16.3239	-0.654	2	0.346	1										0.345	0	0	0
40.7064	0.03662	27.3075	-0.653	5	0.347	0										0.346	0	2	0
40.8303	0.12389	8.07168	-0.652	2	0.348	0										0.347	0	2	0
41.1072	0.27684	3.61219	-0.651	3	0.349	0										0.348	0	3	4
41.2257	0.11851	8.43811	-0.65	2	0.35	0										0.349	0	1	1
41.322	0.09634	10.3799	-0.649	1	0.351	0										0.35	0	2	1
41.6592	0.33719	2.96569	-0.648	1	0.352	1										0.351	0	0	2
41.7517	0.09246	10.8155	-0.647	1	0.353	0										0.352	1	0	1
42.023	0.27139	3.68473	-0.646	3	0.354	0										0.353	0	0	0
42.2105	0.18741	5.33589	-0.645	4	0.355	0										0.354	0	0	2
42.3965	0.18603	5.37548	-0.644	0	0.356	0										0.355	0	1	0
42.7594	0.36288	2.75573	-0.643	0	0.357	0										0.356	1	2	0
42.8477	0.08835	11.3186	-0.642	0	0.358	0										0.357	0	0	0
42.9753	0.12758	7.83822	-0.641	1	0.359	0										0.358	0	0	0
43.0904	0.11508	8.68961	-0.64	2	0.36	0										0.359	0	1	0
43.1858	0.0954	10.4822	-0.639	1	0.361	0										0.36	0	0	0
43.2789	0.09317	10.7331	-0.638	5	0.362	1										0.361	0	0	0
43.4593	0.18035	5.54477	-0.637	5	0.363	0										0.362	0	1	0
43.5814	0.12206	8.19269	-0.636	4	0.364	1										0.363	0	0	0
43.6986	0.1172	8.53242	-0.635	4	0.365	1										0.364	1	0	0
43.8211	0.12257	8.1586	-0.634	3	0.366	0										0.365	0	0	0
44.0094	0.18828	5.31124	-0.633	3	0.367	0										0.366	0	1	1
44.0672	0.05783	17.2921	-0.632	8	0.368	0										0.367	0	1	0
44.1307	0.06347	15.7555	-0.631	6	0.369	0										0.368	0	0	0
44.2548	0.12409	8.05867	-0.63	11	0.37	0										0.369	0	0	2
44.4322	0.17743	5.63603	-0.629	4	0.371	0										0.37	0	1	2
44.5558	0.12354	8.09454	-0.628	5	0.372	0										0.371	0	1	1
44.6747	0.11898	8.40477	-0.627	6	0.373	0										0.372	0	0	0
44.923	0.24829	4.02755	-0.626	6	0.374	0										0.373	0	1	0
45.0479	0.12487	8.00833	-0.625	7	0.375	0										0.374	0	0	1
45.1731	0.12517	7.98913	-0.624	5	0.376	0										0.375	0	0	0
45.2932	0.12013	8.32432	-0.623	6	0.377	1										0.376	0	3	3
45.3544	0.06118	16.3452	-0.622	5	0.378	0										0.377	0	0	0
45.7187	0.36436	2.74454	-0.621	2	0.379	0										0.378	0	1	3
45.7833	0.06454	15.4943	-0.62	8	0.38	0										0.379	0	2	1
46.0868	0.30354	3.29446	-0.619	7	0.381	0										0.38	0	0	1
46.1488	0.06193	16.1473	-0.618	3	0.382	0										0.381	0	0	1
46.3921	0.24334	4.10948	-0.617	2	0.383	0										0.382	0	1	1
46.6587	0.26666	3.75009	-0.616	6	0.384	0										0.383	0	1	1
46.8076	0.14886	6.71772	-0.615	2	0.385	0										0.384	0	0	0
46.8701	0.06252	15.9949	-0.614	4	0.386	0										0.385	0	0	1
46.9896	0.11942	8.37381	-0.613	7	0.387	1										0.386	0	1	2
47.0507	0.06115	16.3532	-0.612	5	0.388	0										0.387	0	0	0
47.286	0.23525	4.2508	-0.611	11	0.389	0										0.388	0	1	0
47.3494	0.06341	15.7704	-0.61	2	0.39	0										0.389	0	0	0
47.4688	0.11945	8.3717	-0.609	7	0.391	0										0.39	0	0	0
47.6544	0.18558	5.38851	-0.608	6	0.392	0										0.391	0	0	0
47.986	0.33157	3.01595	-0.607	6	0.393	0										0.392	0	0	0
48.0746	0.08861	11.2854	-0.606	8	0.394	0										0.393	0	0	0
48.1308	0.05627	17.7715	-0.605	6	0.395	1										0.394	0	0	0
48.3675	0.23667	4.22529	-0.604	1	0.396	0										0.395	0	1	0
48.4862	0.11869	8.42531	-0.603	3	0.397	0										0.396	0	1	0
48.6029	0.11666	8.57192	-0.602	5	0.398	0										0.397	0	0	0
48.6637	0.06079	16.4501	-0.601	7	0.399	0										0.398	0	0	0
48.7853	0.12162	8.22233	-0.6	10	0.4	0										0.399	0	1	0
48.8213	0.03605	27.7393	-0.599	12	0.401	0										0.4	0	0	0
48.9692	0.14788	6.76224	-0.598	4	0.402	0										0.401	0	0	1
49.0927	0.12345	8.10045	-0.597	8	0.403	1										0.402	0	1	0
49.3288	0.23616	4.23442	-0.596	6	0.404	0										0.403	0	3	0
49.675	0.34623	2.88825	-0.595	9	0.405	0										0.404	0	0	1
49.8017	0.12665	7.89578	-0.594	8	0.406	0										0.405	0	0	0
49.8967	0.09502	10.5241	-0.593	1	0.407	0										0.406	0	1	0
49.9848	0.0881	11.3507	-0.592	5	0.408	0										0.407	0	1	1
50.161	0.17616	5.67666	-0.591	4	0.409	0										0.408	0	0	0
50.2794	0.11844	8.44309	-0.59	3	0.41	0										0.409	0	2	0
50.4025	0.12308	8.1248	-0.589	4	0.411	0										0.41	0	0	0
50.6415	0.23903	4.18358	-0.588	3	0.412	0										0.411	0	2	2
50.7994	0.15785	6.33513	-0.587	2	0.413	0										0.412	0	2	2
50.9434	0.14398	6.94541	-0.586	2	0.414	0										0.413	0	0	1
51.2435	0.30014	3.33178	-0.585	3	0.415	0										0.414	0	0	0
51.4301	0.18658	5.35963	-0.584	1	0.416	1										0.415	0	0	1
52.1551	0.725	1.37931	-0.583	2	0.417	0										0.416	0	0	0
52.2816	0.12655	7.90202	-0.582	1	0.418	0										0.417	0	0	0
52.3416	0.05997	16.675	-0.581	0	0.419	0										0.418	0	1	0
52.4048	0.06317	15.8303	-0.58	0	0.42	0										0.419	0	1	0
52.5757	0.17094	5.85001	-0.579	2	0.421	0										0.42	0	0	0
53.0027	0.427	2.34192	-0.578	0	0.422	0										0.421	0	0	0
53.1226	0.11986	8.34307	-0.577	1	0.423	0										0.422	0	0	1
53.1866	0.06406	15.6104	-0.576	4	0.424	0										0.423	0	0	0
53.2471	0.06052	16.5235	-0.575	3	0.425	0										0.424	0	0	0
53.4345	0.18737	5.33703	-0.574	3	0.426	0										0.425	0	0	0
53.4946	0.06011	16.6362	-0.573	1	0.427	1										0.426	0	0	0
53.555	0.06042	16.5508	-0.572	5	0.428	0										0.427	0	0	0
53.7368	0.18173	5.50267	-0.571	2	0.429	0										0.428	0	0	0
53.9178	0.18102	5.52425	-0.57	9	0.43	0										0.429	0	1	0
54.0194	0.10159	9.84349	-0.569	7	0.431	0										0.43	0	0	0
54.1947	0.17532	5.70386	-0.568	6	0.432	0										0.431	0	0	0
54.2862	0.09145	10.9349	-0.567	4	0.433	0										0.432	0	0	1
54.3464	0.0602	16.6113	-0.566	8	0.434	1										0.433	0	0	1
54.5889	0.24257	4.12252	-0.565	9	0.435	0										0.434	0	0	0
54.7131	0.12416	8.05412	-0.564	11	0.436	0										0.435	0	1	0
55.0115	0.29844	3.35076	-0.563	4	0.437	0										0.436	0	0	0
55.1332	0.12166	8.21963	-0.562	10	0.438	0										0.437	0	0	0
55.2293	0.09607	10.4091	-0.561	5	0.439	0										0.438	0	0	0
55.3199	0.09063	11.0339	-0.56	10	0.44	0										0.439	0	0	2
55.6267	0.30678	3.25966	-0.559	6	0.441	0										0.44	0	2	1
55.6885	0.06181	16.1786	-0.558	3	0.442	0										0.441	0	0	0
55.8379	0.14941	6.69299	-0.557	4	0.443	0										0.442	0	1	0
55.8663	0.02842	35.1865	-0.556	6	0.444	0										0.443	0	0	2
56.106	0.23969	4.17206	-0.555	2	0.445	0										0.444	0	0	0
56.2033	0.09731	10.2764	-0.554	2	0.446	0										0.445	0	1	2
56.3523	0.14897	6.71276	-0.553	9	0.447	0										0.446	0	0	2
56.4659	0.11363	8.80049	-0.552	5	0.448	0										0.447	0	0	1
56.6488	0.18292	5.46687	-0.551	8	0.449	0										0.448	0	0	2
56.7433	0.09451	10.5809	-0.55	4	0.45	0										0.449	0	0	0
56.8326	0.08926	11.2032	-0.549	7	0.451	0										0.45	0	0	0
56.8898	0.05723	17.4734	-0.548	1	0.452	0										0.451	0	0	0
57.0149	0.12508	7.99488	-0.547	6	0.453	0										0.452	0	0	1
57.075	0.06006	16.65	-0.546	5	0.454	0										0.453	0	0	0
57.1386	0.06367	15.706	-0.545	8	0.455	0										0.454	0	0	0
57.2939	0.15524	6.44164	-0.544	4	0.456	0										0.455	0	0	1
57.5029	0.20904	4.78377	-0.543	3	0.457	0										0.456	0	0	0
57.6258	0.12284	8.14067	-0.542	4	0.458	0										0.457	0	0	0
57.6877	0.06192	16.1499	-0.541	3	0.459	0										0.458	0	0	0
57.749	0.06135	16.2999	-0.54	7	0.46	0										0.459	0	0	0
57.9635	0.21445	4.66309	-0.539	2	0.461	0										0.46	0	0	1
58.0539	0.0904	11.0619	-0.538	11	0.462	0										0.461	0	0	0
58.1473	0.09342	10.7043	-0.537	8	0.463	0										0.462	0	1	1
58.3567	0.20941	4.77532	-0.536	10	0.464	0										0.463	0	1	0
58.4817	0.12499	8.00064	-0.535	4	0.465	0										0.464	0	0	0
58.666	0.18428	5.42652	-0.534	5	0.466	0										0.465	0	0	1
58.9654	0.29943	3.33968	-0.533	5	0.467	0										0.466	0	2	2
59.092	0.12664	7.8964	-0.532	13	0.468	0										0.467	0	1	1
59.332	0.23991	4.16823	-0.531	5	0.469	0										0.468	0	2	0
59.3905	0.05859	17.0678	-0.53	8	0.47	0										0.469	0	0	0
59.5479	0.15738	6.35405	-0.529	6	0.471	0										0.47	0	0	0
59.8825	0.33454	2.98918	-0.528	5	0.472	0										0.471	0	1	1
59.9428	0.06033	16.5755	-0.527	4	0.473	0										0.472	0	0	0
60.0033	0.06053	16.5207	-0.526	4	0.474	0										0.473	0	0	0
60.2769	0.27354	3.65577	-0.525	3	0.475	0										0.474	0	1	0
60.3684	0.09153	10.9254	-0.524	1	0.476	0										0.475	0	0	0
60.4871	0.11872	8.42318	-0.523	0	0.477	0										0.476	0	1	0
60.6666	0.17946	5.57227	-0.522	2	0.478	0										0.477	0	0	0
60.7299	0.06336	15.7828	-0.521	2	0.479	0										0.478	0	0	1
60.914	0.18411	5.43154	-0.52	6	0.48	0										0.479	0	0	0
61.0359	0.12186	8.20614	-0.519	3	0.481	0										0.48	0	0	0
61.1586	0.12267	8.15195	-0.518	2	0.482	0										0.481	0	0	0
61.2824	0.12382	8.07624	-0.517	2	0.483	0										0.482	1	0	1
61.6989	0.41649	2.40102	-0.516	0	0.484	0										0.483	0	0	0
61.7338	0.03487	28.6779	-0.515	2	0.485	0										0.484	0	0	1
62.129	0.39529	2.52979	-0.514	3	0.486	0										0.485	0	0	0
62.1873	0.05826	17.1644	-0.513	4	0.487	0										0.486	0	0	0
62.2477	0.06035	16.57	-0.512	1	0.488	0										0.487	0	1	0
62.3095	0.0618	16.1812	-0.511	3	0.489	0										0.488	0	0	0
62.3701	0.0606	16.5017	-0.51	2	0.49	0										0.489	0	1	0
62.4898	0.11979	8.34794	-0.509	3	0.491	0										0.49	0	0	0
62.5853	0.09548	10.4734	-0.508	6	0.492	0										0.491	0	0	0
62.6761	0.09076	11.0181	-0.507	5	0.493	0										0.492	0	1	0
62.7994	0.12327	8.11227	-0.506	10	0.494	0										0.493	0	0	0
62.9808	0.18141	5.51238	-0.505	8	0.495	0										0.494	0	0	0
63.2211	0.24035	4.1606	-0.504	6	0.496	0										0.495	0	0	0
63.2834	0.06232	16.0462	-0.503	5	0.497	0										0.496	0	1	2
63.4059	0.1225	8.16327	-0.502	5	0.498	0										0.497	0	0	0
63.4684	0.06242	16.0205	-0.501	8	0.499	0										0.498	0	1	1
63.5327	0.06433	15.5448	-0.5	11												0.499	0	0	0
63.6556	0.12295	8.13339	-0.499	12												0.5	0	3	1
63.842	0.1864	5.36481	-0.498	3
63.9613	0.11924	8.38645	-0.497	3
64.1692	0.20793	4.80931	-0.496	4
64.1992	0.02997	33.3667	-0.495	5
64.2929	0.09373	10.6689	-0.494	5
64.4433	0.15038	6.64982	-0.493	4
64.5054	0.06209	16.1057	-0.492	7
64.5682	0.06281	15.921	-0.491	6
64.6901	0.12191	8.20277	-0.49	6
64.7548	0.06471	15.4536	-0.489	8
64.8172	0.06237	16.0333	-0.488	3
64.9422	0.12506	7.99616	-0.487	2
65.004	0.06172	16.2022	-0.486	7
65.3053	0.30133	3.31862	-0.485	5
65.615	0.30969	3.22904	-0.484	5
65.792	0.177	5.64972	-0.483	2
65.9155	0.12352	8.09585	-0.482	1
66.152	0.2365	4.22833	-0.481	6
66.2154	0.06337	15.7803	-0.48	5
66.2762	0.06087	16.4285	-0.479	5
66.3402	0.06394	15.6397	-0.478	2
66.46	0.11981	8.34655	-0.477	4
66.5806	0.12066	8.28775	-0.476	3
66.7041	0.12347	8.09913	-0.475	5
66.9482	0.24407	4.09719	-0.474	10
67.0704	0.12227	8.17862	-0.473	11
67.3612	0.29073	3.43962	-0.472	6
67.4262	0.06501	15.3822	-0.471	8
67.6061	0.17989	5.55895	-0.47	8
67.7556	0.14949	6.68941	-0.469	7
67.9607	0.20509	4.87591	-0.468	4
68.1199	0.1592	6.28141	-0.467	7
68.1475	0.02761	36.2188	-0.466	4
68.3305	0.18298	5.46508	-0.465	5
68.3903	0.05988	16.7001	-0.464	1
68.5106	0.12026	8.31532	-0.463	2
68.5743	0.06374	15.6887	-0.462	3
68.8215	0.24713	4.04645	-0.461	2
68.9413	0.11983	8.34516	-0.46	4
69.1195	0.17818	5.6123	-0.459	3
69.2459	0.12645	7.90826	-0.458	3
69.3061	0.06019	16.6141	-0.457	3
69.3662	0.06004	16.6556	-0.456	6
69.7312	0.36506	2.73928	-0.455	3
69.9131	0.18193	5.49662	-0.454	3
69.9746	0.06147	16.2681	-0.453	0
70.0944	0.11984	8.34446	-0.452	3
70.3977	0.30322	3.29794	-0.451	2
70.5528	0.15516	6.44496	-0.45	1
70.639	0.08617	11.605	-0.449	1
70.9442	0.3052	3.27654	-0.448	1
71.0961	0.15189	6.58371	-0.447	3
71.4013	0.3052	3.27654	-0.446	1
71.5508	0.14955	6.68673	-0.445	7
71.6448	0.09397	10.6417	-0.444	5
71.7929	0.14809	6.75265	-0.443	7
71.9121	0.11918	8.39067	-0.442	8
72.0357	0.12359	8.09127	-0.441	5
72.0997	0.06406	15.6104	-0.44	6
72.2783	0.17853	5.6013	-0.439	5
72.4285	0.1502	6.65779	-0.438	4
72.5799	0.15144	6.60328	-0.437	15
72.9326	0.35273	2.83503	-0.436	11
73.1223	0.18967	5.27232	-0.435	7
73.246	0.12367	8.08604	-0.434	5
73.4186	0.17258	5.79441	-0.433	6
74.1409	0.72235	1.38437	-0.432	7
74.2603	0.11938	8.37661	-0.431	4
74.319	0.05876	17.0184	-0.43	3
74.3773	0.05823	17.1733	-0.429	9
74.558	0.18075	5.5325	-0.428	7
74.71	0.15193	6.58198	-0.427	7
74.8567	0.14677	6.81338	-0.426	9
75.0088	0.15204	6.57722	-0.425	4
75.1585	0.14971	6.67958	-0.424	6
75.2156	0.05717	17.4917	-0.423	2
75.2772	0.06151	16.2575	-0.422	2
75.427	0.14984	6.67379	-0.421	5
75.6388	0.21177	4.7221	-0.42	3
75.7899	0.15111	6.6177	-0.419	4
76.0312	0.24128	4.14456	-0.418	4
76.2954	0.26424	3.78444	-0.417	2
76.4519	0.15647	6.391	-0.416	4
76.5711	0.11926	8.38504	-0.415	1
76.6588	0.08764	11.4103	-0.414	2
76.7188	0.06008	16.6445	-0.413	4
76.8673	0.14845	6.73627	-0.412	13
77.1659	0.29856	3.34941	-0.411	13
77.3778	0.21196	4.71787	-0.41	6
77.6217	0.24393	4.09954	-0.409	5
77.7394	0.1177	8.49618	-0.408	6
77.9785	0.23909	4.18253	-0.407	4
78.0998	0.12126	8.24674	-0.406	6
78.1609	0.0611	16.3666	-0.405	9
78.3973	0.23641	4.22994	-0.404	10
78.5151	0.11778	8.49041	-0.403	6
78.6344	0.11933	8.38012	-0.402	3
78.7545	0.12013	8.32432	-0.401	2
78.9668	0.21228	4.71076	-0.4	2
79.0614	0.09462	10.5686	-0.399	4
79.2103	0.14884	6.71862	-0.398	2
			-0.397	3
			-0.396	6
			-0.395	5
			-0.394	2
			-0.393	3
			-0.392	5
			-0.391	3
			-0.39	1
			-0.389	0
			-0.388	1
			-0.387	0
			-0.386	0
			-0.385	0
			-0.384	1
			-0.383	1
			-0.382	10
			-0.381	5
			-0.38	7
			-0.379	4
			-0.378	12
			-0.377	4
			-0.376	5
			-0.375	12
			-0.374	11
			-0.373	13
			-0.372	10
			-0.371	3
			-0.37	3
			-0.369	8
			-0.368	4
			-0.367	12
			-0.366	6
			-0.365	5
			-0.364	6
			-0.363	4
			-0.362	5
			-0.361	4
			-0.36	4
			-0.359	1
			-0.358	2
			-0.357	2
			-0.356	2
			-0.355	3
			-0.354	1
			-0.353	2
			-0.352	2
			-0.351	2
			-0.35	7
			-0.349	8
			-0.348	9
			-0.347	8
			-0.346	6
			-0.345	10
			-0.344	10
			-0.343	7
			-0.342	8
			-0.341	1
			-0.34	3
			-0.339	2
			-0.338	5
			-0.337	2
			-0.336	1
			-0.335	4
			-0.334	0
			-0.333	3
			-0.332	5
			-0.331	2
			-0.33	1
			-0.329	2
			-0.328	1
			-0.327	1
			-0.326	0
			-0.325	0
			-0.324	0
			-0.323	0
			-0.322	2
			-0.321	1
			-0.32	3
			-0.319	7
			-0.318	4
			-0.317	8
			-0.316	9
			-0.315	14
			-0.314	12
			-0.313	6
			-0.312	11
			-0.311	7
			-0.31	13
			-0.309	6
			-0.308	8
			-0.307	8
			-0.306	8
			-0.305	5
			-0.304	3
			-0.303	6
			-0.302	6
			-0.301	3
			-0.3	4
			-0.299	10
			-0.298	2
			-0.297	5
			-0.296	0
			-0.295	2
			-0.294	0
			-0.293	1
			-0.292	1
			-0.291	2
			-0.29	0
			-0.289	2
			-0.288	1
			-0.287	5
			-0.286	9
			-0.285	5
			-0.284	11
			-0.283	11
			-0.282	6
			-0.281	14
			-0.28	8
			-0.279	5
			-0.278	2
			-0.277	5
			-0.276	6
			-0.275	2
			-0.274	2
			-0.273	1
			-0.272	3
			-0.271	2
			-0.27	0
			-0.269	4
			-0.268	1
			-0.267	3
			-0.266	0
			-0.265	2
			-0.264	0
			-0.263	1
			-0.262	0
			-0.261	0
			-0.26	1
			-0.259	0
			-0.258	0
			-0.257	4
			-0.256	6
			-0.255	6
			-0.254	8
			-0.253	11
			-0.252	11
			-0.251	11
			-0.25	14
			-0.249	15
			-0.248	7
			-0.247	12
			-0.246	8
			-0.245	7
			-0.244	8
			-0.243	11
			-0.242	5
			-0.241	3
			-0.24	8
			-0.239	1
			-0.238	2
			-0.237	5
			-0.236	2
			-0.235	1
			-0.234	0
			-0.233	0
			-0.232	0
			-0.231	0
			-0.23	0
			-0.229	0
			-0.228	0
			-0.227	2
			-0.226	2
			-0.225	3
			-0.224	3
			-0.223	5
			-0.222	13
			-0.221	21
			-0.22	10
			-0.219	13
			-0.218	7
			-0.217	6
			-0.216	10
			-0.215	7
			-0.214	3
			-0.213	3
			-0.212	8
			-0.211	4
			-0.21	2
			-0.209	3
			-0.208	1
			-0.207	2
			-0.206	1
			-0.205	0
			-0.204	0
			-0.203	1
			-0.202	0
			-0.201	0
			-0.2	0
			-0.199	0
			-0.198	0
			-0.197	0
			-0.196	0
			-0.195	1
			-0.194	6
			-0.193	4
			-0.192	6
			-0.191	15
			-0.19	9
			-0.189	15
			-0.188	16
			-0.187	21
			-0.186	11
			-0.185	10
			-0.184	9
			-0.183	8
			-0.182	7
			-0.181	6
			-0.18	2
			-0.179	3
			-0.178	3
			-0.177	2
			-0.176	1
			-0.175	0
			-0.174	0
			-0.173	1
			-0.172	0
			-0.171	1
			-0.17	0
			-0.169	0
			-0.168	0
			-0.167	0
			-0.166	0
			-0.165	0
			-0.164	1
			-0.163	4
			-0.162	1
			-0.161	10
			-0.16	12
			-0.159	16
			-0.158	16
			-0.157	5
			-0.156	11
			-0.155	7
			-0.154	5
			-0.153	8
			-0.152	8
			-0.151	3
			-0.15	7
			-0.149	5
			-0.148	2
			-0.147	2
			-0.146	0
			-0.145	1
			-0.144	1
			-0.143	0
			-0.142	0
			-0.141	0
			-0.14	0
			-0.139	0
			-0.138	0
			-0.137	0
			-0.136	0
			-0.135	0
			-0.134	1
			-0.133	0
			-0.132	0
			-0.131	3
			-0.13	2
			-0.129	6
			-0.128	15
			-0.127	20
			-0.126	16
			-0.125	24
			-0.124	21
			-0.123	21
			-0.122	9
			-0.121	9
			-0.12	13
			-0.119	8
			-0.118	3
			-0.117	2
			-0.116	2
			-0.115	0
			-0.114	1
			-0.113	0
			-0.112	0
			-0.111	0
			-0.11	0
			-0.109	0
			-0.108	0
			-0.107	0
			-0.106	0
			-0.105	0
			-0.104	0
			-0.103	0
			-0.102	1
			-0.101	2
			-0.1	4
			-0.099	3
			-0.098	7
			-0.097	12
			-0.096	16
			-0.095	17
			-0.094	18
			-0.093	13
			-0.092	8
			-0.091	5
			-0.09	1
			-0.089	5
			-0.088	3
			-0.087	1
			-0.086	0
			-0.085	0
			-0.084	0
			-0.083	1
			-0.082	0
			-0.081	0
			-0.08	0
			-0.079	0
			-0.078	0
			-0.077	0
			-0.076	0
			-0.075	0
			-0.074	0
			-0.073	0
			-0.072	1
			-0.071	0
			-0.07	0
			-0.069	1
			-0.068	3
			-0.067	1
			-0.066	10
			-0.065	11
			-0.064	21
			-0.063	31
			-0.062	18
			-0.061	23
			-0.06	8
			-0.059	5
			-0.058	3
			-0.057	1
			-0.056	0
			-0.055	0
			-0.054	0
			-0.053	0
			-0.052	0
			-0.051	0
			-0.05	0
			-0.049	0
			-0.048	0
			-0.047	0
			-0.046	0
			-0.045	0
			-0.044	0
			-0.043	0
			-0.042	0
			-0.041	0
			-0.04	0
			-0.039	0
			-0.038	0
			-0.037	2
			-0.036	0
			-0.035	2
			-0.034	2
			-0.033	5
			-0.032	4
			-0.031	6
			-0.03	4
			-0.029	4
			-0.028	3
			-0.027	0
			-0.026	0
			-0.025	0
			-0.024	0
			-0.023	0
			-0.022	0
			-0.021	0
			-0.02	0
			-0.019	0
			-0.018	0
			-0.017	0
			-0.016	0
			-0.015	0
			-0.014	0
			-0.013	0
			-0.012	0
			-0.011	0
			-0.01	0
			-0.009	0
			-0.008	0
			-0.007	0
			-0.006	0
			-0.005	0
			-0.004	1
			-0.003	0
			-0.002	0
			-0.001	0
			0	0
			0.001	0
			0.002	0
			0.003	1
			0.004	0
			0.005	0
			0.006	0
			0.007	0
			0.008	0
			0.009	0
			0.01	0
			0.011	0
			0.012	0
			0.013	0
			0.014	0
			0.015	0
			0.016	0
			0.017	0
			0.018	0
			0.019	0
			0.02	0
			0.021	0
			0.022	0
			0.023	0
			0.024	0
			0.025	0
			0.026	0
			0.027	3
			0.028	4
			0.029	4
			0.03	6
			0.031	4
			0.032	5
			0.033	2
			0.034	2
			0.035	0
			0.036	2
			0.037	0
			0.038	0
			0.039	0
			0.04	0
			0.041	0
			0.042	0
			0.043	0
			0.044	0
			0.045	0
			0.046	0
			0.047	0
			0.048	0
			0.049	0
			0.05	0
			0.051	0
			0.052	0
			0.053	0
			0.054	0
			0.055	0
			0.056	1
			0.057	3
			0.058	5
			0.059	8
			0.06	23
			0.061	18
			0.062	30
			0.063	21
			0.064	12
			0.065	9
			0.066	2
			0.067	3
			0.068	1
			0.069	0
			0.07	0
			0.071	1
			0.072	0
			0.073	0
			0.074	0
			0.075	0
			0.076	0
			0.077	0
			0.078	0
			0.079	0
			0.08	0
			0.081	0
			0.082	1
			0.083	0
			0.084	0
			0.085	0
			0.086	1
			0.087	3
			0.088	5
			0.089	1
			0.09	5
			0.091	8
			0.092	13
			0.093	18
			0.094	17
			0.095	16
			0.096	12
			0.097	7
			0.098	3
			0.099	4
			0.1	2
			0.101	1
			0.102	0
			0.103	0
			0.104	0
			0.105	0
			0.106	0
			0.107	0
			0.108	0
			0.109	0
			0.11	0
			0.111	0
			0.112	0
			0.113	1
			0.114	0
			0.115	2
			0.116	2
			0.117	3
			0.118	8
			0.119	13
			0.12	9
			0.121	9
			0.122	19
			0.123	23
			0.124	24
			0.125	16
			0.126	20
			0.127	15
			0.128	6
			0.129	2
			0.13	3
			0.131	0
			0.132	0
			0.133	1
			0.134	0
			0.135	0
			0.136	0
			0.137	0
			0.138	0
			0.139	0
			0.14	0
			0.141	0
			0.142	0
			0.143	1
			0.144	1
			0.145	0
			0.146	2
			0.147	2
			0.148	5
			0.149	7
			0.15	3
			0.151	8
			0.152	8
			0.153	5
			0.154	6
			0.155	11
			0.156	6
			0.157	16
			0.158	15
			0.159	13
			0.16	10
			0.161	1
			0.162	4
			0.163	1
			0.164	0
			0.165	0
			0.166	0
			0.167	0
			0.168	0
			0.169	0
			0.17	1
			0.171	0
			0.172	1
			0.173	0
			0.174	0
			0.175	1
			0.176	1
			0.177	4
			0.178	3
			0.179	2
			0.18	6
			0.181	7
			0.182	8
			0.183	8
			0.184	11
			0.185	11
			0.186	21
			0.187	16
			0.188	15
			0.189	9
			0.19	15
			0.191	6
			0.192	4
			0.193	6
			0.194	1
			0.195	0
			0.196	0
			0.197	0
			0.198	0
			0.199	0
			0.2	0
			0.201	0
			0.202	1
			0.203	0
			0.204	0
			0.205	1
			0.206	2
			0.207	1
			0.208	3
			0.209	2
			0.21	4
			0.211	7
			0.212	4
			0.213	3
			0.214	7
			0.215	10
			0.216	5
			0.217	7
			0.218	14
			0.219	10
			0.22	21
			0.221	13
			0.222	5
			0.223	3
			0.224	3
			0.225	2
			0.226	2
			0.227	0
			0.228	0
			0.229	0
			0.23	0
			0.231	0
			0.232	0
			0.233	0
			0.234	1
			0.235	2
			0.236	5
			0.237	3
			0.238	1
			0.239	8
			0.24	2
			0.241	6
			0.242	11
			0.243	8
			0.244	7
			0.245	8
			0.246	12
			0.247	7
			0.248	15
			0.249	14
			0.25	10
			0.251	12
			0.252	10
			0.253	9
			0.254	6
			0.255	6
			0.256	4
			0.257	0
			0.258	0
			0.259	1
			0.26	0
			0.261	0
			0.262	1
			0.263	0
			0.264	2
			0.265	0
			0.266	3
			0.267	1
			0.268	4
			0.269	0
			0.27	2
			0.271	3
			0.272	1
			0.273	2
			0.274	2
			0.275	6
			0.276	5
			0.277	2
			0.278	5
			0.279	8
			0.28	14
			0.281	6
			0.282	11
			0.283	11
			0.284	5
			0.285	9
			0.286	5
			0.287	1
			0.288	2
			0.289	0
			0.29	2
			0.291	1
			0.292	1
			0.293	0
			0.294	2
			0.295	0
			0.296	5
			0.297	2
			0.298	11
			0.299	4
			0.3	3
			0.301	6
			0.302	6
			0.303	3
			0.304	5
			0.305	8
			0.306	8
			0.307	7
			0.308	6
			0.309	14
			0.31	7
			0.311	11
			0.312	6
			0.313	12
			0.314	14
			0.315	9
			0.316	8
			0.317	4
			0.318	7
			0.319	3
			0.32	1
			0.321	2
			0.322	0
			0.323	0
			0.324	0
			0.325	0
			0.326	1
			0.327	1
			0.328	2
			0.329	1
			0.33	2
			0.331	5
			0.332	3
			0.333	0
			0.334	4
			0.335	1
			0.336	1
			0.337	6
			0.338	2
			0.339	3
			0.34	1
			0.341	7
			0.342	8
			0.343	10
			0.344	10
			0.345	6
			0.346	8
			0.347	9
			0.348	8
			0.349	7
			0.35	2
			0.351	2
			0.352	2
			0.353	1
			0.354	3
			0.355	2
			0.356	2
			0.357	3
			0.358	1
			0.359	4
			0.36	4
			0.361	5
			0.362	4
			0.363	6
			0.364	5
			0.365	6
			0.366	12
			0.367	4
			0.368	8
			0.369	3
			0.37	3
			0.371	10
			0.372	12
			0.373	12
			0.374	12
			0.375	5
			0.376	4
			0.377	12
			0.378	4
			0.379	7
			0.38	5
			0.381	10
			0.382	1
			0.383	1
			0.384	0
			0.385	0
			0.386	0
			0.387	1
			0.388	0
			0.389	1
			0.39	3
			0.391	5
			0.392	3
			0.393	2
			0.394	5
			0.395	6
			0.396	3
			0.397	2
			0.398	4
			0.399	2
			0.4	2
			0.401	3
			0.402	6
			0.403	10
			0.404	9
			0.405	6
			0.406	4
			0.407	6
			0.408	5
			0.409	6
			0.41	13
			0.411	13
			0.412	3
			0.413	3
			0.414	1
			0.415	4
			0.416	2
			0.417	4
			0.418	4
			0.419	3
			0.42	5
			0.421	2
			0.422	2
			0.423	6
			0.424	4
			0.425	9
			0.426	6
			0.427	8
			0.428	8
			0.429	4
			0.43	4
			0.431	7
			0.432	6
			0.433	5
			0.434	7
			0.435	11
			0.436	15
			0.437	4
			0.438	5
			0.439	5
			0.44	5
			0.441	9
			0.442	7
			0.443	5
			0.444	7
			0.445	1
			0.446	3
			0.447	1
			0.448	1
			0.449	1
			0.45	2
			0.451	3
			0.452	0
			0.453	3
			0.454	3
			0.455	6
			0.456	3
			0.457	3
			0.458	3
			0.459	4
			0.46	2
			0.461	3
			0.462	2
			0.463	1
			0.464	5
			0.465	4
			0.466	7
			0.467	4
			0.468	7
			0.469	8
			0.47	8
			0.471	6
			0.472	11
			0.473	10
			0.474	5
			0.475	3
			0.476	4
			0.477	2
			0.478	5
			0.479	5
			0.48	6
			0.481	1
			0.482	2
			0.483	5
			0.484	6
			0.485	7
			0.486	2
			0.487	3
			0.488	8
			0.489	6
			0.49	6
			0.491	6
			0.492	5
			0.493	5
			0.494	4
			0.495	5
			0.496	3
			0.497	3
			0.498	11
			0.499	12
			0.5	8
			0.501	5
			0.502	5
			0.503	5
			0.504	9
			0.505	10
			0.506	5
			0.507	6
			0.508	3
			0.509	1
			0.51	4
			0.511	1
			0.512	4
			0.513	3
			0.514	2
			0.515	0
			0.516	2
			0.517	1
			0.518	4
			0.519	6
			0.52	2
			0.521	2
			0.522	0
			0.523	1
			0.524	3
			0.525	4
			0.526	4
			0.527	4
			0.528	7
			0.529	8
			0.53	5
			0.531	13
			0.532	5
			0.533	5
			0.534	4
			0.535	10
			0.536	8
			0.537	11
			0.538	2
			0.539	7
			0.54	3
			0.541	4
			0.542	3
			0.543	4
			0.544	8
			0.545	5
			0.546	6
			0.547	1
			0.548	6
			0.549	5
			0.55	8
			0.551	5
			0.552	9
			0.553	2
			0.554	2
			0.555	6
			0.556	4
			0.557	3
			0.558	6
			0.559	10
			0.56	5
			0.561	10
			0.562	4
			0.563	11
			0.564	9
			0.565	8
			0.566	4
			0.567	6
			0.568	7
			0.569	9
			0.57	2
			0.571	5
			0.572	1
			0.573	3
			0.574	3
			0.575	4
			0.576	1
			0.577	0
			0.578	2
			0.579	0
			0.58	0
			0.581	1
			0.582	2
			0.583	1
			0.584	3
			0.585	2
			0.586	2
			0.587	3
			0.588	3
			0.589	4
			0.59	4
			0.591	5
			0.592	1
			0.593	8
			0.594	9
			0.595	6
			0.596	8
			0.597	4
			0.598	11
			0.599	11
			0.6	7
			0.601	5
			0.602	2
			0.603	2
			0.604	6
			0.605	9
			0.606	6
			0.607	6
			0.608	7
			0.609	2
			0.61	11
			0.611	5
			0.612	7
			0.613	4
			0.614	2
			0.615	6
			0.616	2
			0.617	2
			0.618	8
			0.619	8
			0.62	2
			0.621	5
			0.622	6
			0.623	5
			0.624	7
			0.625	7
			0.626	6
			0.627	5
			0.628	4
			0.629	10
			0.63	7
			0.631	8
			0.632	3
			0.633	3
			0.634	4
			0.635	4
			0.636	5
			0.637	5
			0.638	1
			0.639	2
			0.64	1
			0.641	0
			0.642	0
			0.643	0
			0.644	4
			0.645	3
			0.646	1
			0.647	1
			0.648	1
			0.649	2
			0.65	3
			0.651	2
			0.652	5
			0.653	2
			0.654	5
			0.655	5
			0.656	10
			0.657	12
			0.658	5
			0.659	4
			0.66	6
			0.661	7
			0.662	16
			0.663	12
			0.664	5
			0.665	9
			0.666	3
			0.667	4
			0.668	4
			0.669	4
			0.67	4
			0.671	10
			0.672	3
			0.673	5
			0.674	2
			0.675	0
			0.676	3
			0.677	2
			0.678	3
			0.679	4
			0.68	3
			0.681	4
			0.682	2
			0.683	6
			0.684	4
			0.685	6
			0.686	5
			0.687	7
			0.688	10
			0.689	6
			0.69	10
			0.691	6
			0.692	4
			0.693	8
			0.694	3
			0.695	1
			0.696	3
			0.697	5
			0.698	6
			0.699	2
			0.7	6
			0.701	3
			0.702	3
			0.703	0
			0.704	3
			0.705	1
			0.706	0
			0.707	3
			0.708	0
			0.709	4
			0.71	1
			0.711	2
			0.712	3
			0.713	6
			0.714	5
			0.715	6
			0.716	6
			0.717	6
			0.718	5
			0.719	12
			0.72	3
			0.721	11
			0.722	12
			0.723	6
			0.724	12
			0.725	17
			0.726	8
			0.727	6
			0.728	5
			0.729	2
			0.73	9
			0.731	5
			0.732	4
			0.733	8
			0.734	4
			0.735	5
			0.736	2
			0.737	3
			0.738	2
			0.739	3
			0.74	5
			0.741	1
			0.742	3
			0.743	7
			0.744	5
			0.745	5
			0.746	4
			0.747	2
			0.748	9
			0.749	8
			0.75	4
			0.751	4
			0.752	6
			0.753	4
			0.754	6
			0.755	3
			0.756	5
			0.757	4
			0.758	7
			0.759	6
			0.76	6
			0.761	1
			0.762	1
			0.763	4
			0.764	1
			0.765	1
			0.766	1
			0.767	0
			0.768	1
			0.769	0
			0.77	0
			0.771	2
			0.772	2
			0.773	3
			0.774	4
			0.775	5
			0.776	3
			0.777	3
			0.778	3
			0.779	5
			0.78	8
			0.781	10
			0.782	10
			0.783	9
			0.784	8
			0.785	3
			0.786	8
			0.787	8
			0.788	10
			0.789	8
			0.79	6
			0.791	4
			0.792	8
			0.793	10
			0.794	5
			0.795	8
			0.796	2
			0.797	6
			0.798	1
			0.799	3
			0.8	1
			0.801	1
			0.802	1
			0.803	2
			0.804	2
			0.805	1
			0.806	6
			0.807	4
			0.808	5
			0.809	2
			0.81	9
			0.811	4
			0.812	8
			0.813	3
			0.814	9
			0.815	6
			0.816	6
			0.817	9
			0.818	5
			0.819	8
			0.82	3
			0.821	6
			0.822	4
			0.823	5
			0.824	4
			0.825	0
			0.826	3
			0.827	1
			0.828	3
			0.829	1
			0.83	0
			0.831	2
			0.832	6
			0.833	3
			0.834	1
			0.835	5
			0.836	1
			0.837	6
			0.838	7
			0.839	5
			0.84	7
			0.841	5
			0.842	6
			0.843	4
			0.844	7
			0.845	8
			0.846	6
			0.847	7
			0.848	9
			0.849	6
			0.85	8
			0.851	10
			0.852	10
			0.853	7
			0.854	6
			0.855	11
			0.856	3
			0.857	2
			0.858	6
			0.859	4
			0.86	6
			0.861	3
			0.862	2
			0.863	1
			0.864	4
			0.865	0
			0.866	3
			0.867	9
			0.868	3
			0.869	2
			0.87	6
			0.871	2
			0.872	7
			0.873	6
			0.874	7
			0.875	4
			0.876	7
			0.877	9
			0.878	4
			0.879	7
			0.88	6
			0.881	9
			0.882	6
			0.883	3
			0.884	3
			0.885	6
			0.886	5
			0.887	3
			0.888	2
			0.889	2
			0.89	1
			0.891	4
			0.892	2
			0.893	3
			0.894	3
			0.895	2
			0.896	5
			0.897	2
			0.898	3
			0.899	2
			0.9	4
			0.901	6
			0.902	5
			0.903	3
			0.904	5
			0.905	9
			0.906	2
			0.907	9
			0.908	11
			0.909	2
			0.91	5
			0.911	15
			0.912	4
			0.913	5
			0.914	6
			0.915	12
			0.916	6
			0.917	5
			0.918	7
			0.919	2
			0.92	0
			0.921	4
			0.922	1
			0.923	4
			0.924	2
			0.925	2
			0.926	2
			0.927	2
			0.928	4
			0.929	3
			0.93	3
			0.931	4
			0.932	2
			0.933	2
			0.934	3
			0.935	5
			0.936	8
			0.937	2
			0.938	8
			0.939	9
			0.94	7
			0.941	9
			0.942	3
			0.943	4
			0.944	6
			0.945	3
			0.946	2
			0.947	5
			0.948	4
			0.949	5
			0.95	4
			0.951	2
			0.952	4
			0.953	0
			0.954	1
			0.955	6
			0.956	1
			0.957	2
			0.958	7
			0.959	3
			0.96	7
			0.961	7
			0.962	8
			0.963	4
			0.964	3
			0.965	8
			0.966	8
			0.967	5
			0.968	9
			0.969	4
			0.97	4
			0.971	7
			0.972	7
			0.973	13
			0.974	8
			0.975	10
			0.976	9
			0.977	10
			0.978	9
			0.979	3
			0.98	7
			0.981	1
			0.982	0
			0.983	3
			0.984	4
			0.985	1
			0.986	4
			0.987	1
			0.988	4
			0.989	2
			0.99	2
			0.991	1
			0.992	3
			0.993	8
			0.994	4
			0.995	3
			0.996	2
[truncated: 3 more rows]

## Sheet: Fig6A,B
Fig.6A
Time (s)	ISI (s)	IF (spikes/s)		Time (s)	#ISI	#ISI	Hazard	Hazard
0.04586	0.04586	21.8055		0	0	0	0	0
0.07247	0.02661	37.5799		0.001	0	0	0	0
0.13511	0.06264	15.9642		0.002	3	2	0.000378072	0.000410678
0.18237	0.04726	21.1595		0.003	15	20	0.00189107	0.00410846
0.27523	0.09286	10.7689		0.004	34	27	0.00429456	0.00556931
0.315	0.03977	25.1446		0.005	24	35	0.00304453	0.0072599
0.35718	0.04218	23.7079		0.006	11	30	0.00139967	0.00626828
0.48068	0.1235	8.09717		0.007	8	32	0.00101937	0.00672834
0.57144	0.09076	11.0181		0.008	1	22	0.000127551	0.00465707
0.60476	0.03332	30.012		0.009	0	29	0	0.00616759
0.62618	0.02142	46.6853		0.01	1	25	0.000127567	0.00534988
0.70099	0.07481	13.3672		0.011	1	27	0.000127584	0.00580895
0.80444	0.10345	9.66651		0.012	0	20	0	0.00432807
0.84794	0.0435	22.9885		0.013	4	33	0.000510399	0.00717235
0.94257	0.09463	10.5675		0.014	9	30	0.00114899	0.00656743
1.01786	0.07529	13.282		0.015	14	25	0.00178937	0.00550903
1.06702	0.04916	20.3417		0.016	29	44	0.00371319	0.00974961
1.10551	0.03849	25.9808		0.017	74	36	0.00951035	0.00805549
1.19646	0.09095	10.9951		0.018	122	44	0.0158298	0.00992556
1.21562	0.01916	52.1921		0.019	228	61	0.0300593	0.0138984
1.24258	0.02696	37.092		0.02	269	55	0.0365638	0.0127079
1.34377	0.10119	9.8824		0.021	377	53	0.0531885	0.0124035
1.43226	0.08849	11.3007		0.022	390	40	0.0581135	0.00947867
1.51568	0.08342	11.9875		0.023	424	58	0.067078	0.0138756
1.59301	0.07733	12.9316		0.024	376	60	0.0637612	0.014556
1.69473	0.10172	9.83091		0.025	276	66	0.0499909	0.0162482
1.77363	0.0789	12.6743		0.026	230	60	0.0438513	0.015015
1.80271	0.02908	34.3879		0.027	140	58	0.0279163	0.0147358
1.86613	0.06342	15.7679		0.028	85	62	0.0174359	0.0159876
1.99543	0.1293	7.73395		0.029	37	74	0.00772443	0.019392
2.04498	0.04955	20.1816		0.03	15	60	0.0031559	0.0160342
2.1086	0.06362	15.7183		0.031	10	60	0.0021106	0.0162955
2.16204	0.05344	18.7126		0.032	10	55	0.00211506	0.015185
2.29636	0.13432	7.44491		0.033	1	61	0.000211954	0.0171012
2.36321	0.06685	14.9589		0.034	5	48	0.00106	0.0136908
2.41993	0.05672	17.6305		0.035	8	58	0.00169779	0.0167727
2.5603	0.14037	7.12403		0.036	16	60	0.00340136	0.0176471
2.60388	0.04358	22.9463		0.037	28	51	0.0059727	0.0152695
2.65635	0.05247	19.0585		0.038	54	58	0.011588	0.0176345
2.76447	0.10812	9.24898		0.039	98	63	0.0212766	0.0194986
2.86822	0.10375	9.63855		0.04	179	57	0.0397072	0.0179924
2.88484	0.01662	60.1685		0.041	259	52	0.0598291	0.0167149
2.94549	0.06065	16.488		0.042	319	52	0.0783784	0.016999
3.0484	0.10291	9.71723		0.043	353	58	0.0941082	0.0192883
3.07423	0.02583	38.7147		0.044	362	56	0.106533	0.0189895
3.19844	0.12421	8.05088		0.045	339	54	0.11166	0.0186657
3.2663	0.06786	14.7362		0.046	287	64	0.106415	0.0225431
3.30492	0.03862	25.8933		0.047	194	57	0.0804979	0.0205405
3.4532	0.14828	6.744		0.048	121	35	0.0546029	0.0128771
3.48101	0.02781	35.9583		0.049	70	52	0.0334129	0.0193813
3.54578	0.06477	15.4392		0.05	49	42	0.0241975	0.0159635
3.66328	0.1175	8.51064		0.051	24	46	0.0121457	0.0177675
3.79588	0.1326	7.54148		0.052	8	52	0.00409836	0.0204483
3.83828	0.0424	23.5849		0.053	7	39	0.00360082	0.0156564
3.87225	0.03397	29.4377		0.054	4	46	0.00206505	0.0187602
3.99692	0.12467	8.02118		0.055	7	44	0.00362131	0.0182876
4.05079	0.05387	18.5632		0.056	7	46	0.00363448	0.019475
4.19899	0.1482	6.74764		0.057	6	40	0.00312663	0.0172712
4.22314	0.02415	41.4079		0.058	10	47	0.00522739	0.0206503
4.27422	0.05108	19.5771		0.059	13	48	0.00683132	0.0215343
4.39635	0.12213	8.188		0.06	25	41	0.0132275	0.0187987
4.43795	0.0416	24.0385		0.061	47	45	0.0252011	0.021028
4.46989	0.03194	31.3087		0.062	57	32	0.0313531	0.0152745
4.52991	0.06002	16.6611		0.063	91	40	0.0516752	0.0193892
4.59965	0.06974	14.339		0.064	113	47	0.0676647	0.0232328
4.78522	0.18557	5.3888		0.065	132	31	0.0847784	0.0156883
4.86604	0.08082	12.3732		0.066	140	41	0.0982456	0.0210797
4.94257	0.07653	13.0668		0.067	106	25	0.0824903	0.0131303
4.97444	0.03187	31.3775		0.068	88	40	0.0746395	0.0212879
5.01858	0.04414	22.6552		0.069	75	38	0.0687443	0.0206634
5.11028	0.0917	10.9051		0.07	48	28	0.0472441	0.0155469
5.17834	0.06806	14.6929		0.071	43	41	0.0444215	0.0231246
5.2967	0.11836	8.4488		0.072	18	41	0.0194595	0.0236721
5.40619	0.10949	9.13325		0.073	11	33	0.0121279	0.0195151
5.44501	0.03882	25.7599		0.074	7	34	0.0078125	0.0205066
5.56435	0.11934	8.37942		0.075	4	35	0.00449944	0.0215517
5.64507	0.08072	12.3885		0.076	1	27	0.00112994	0.0169918
5.69201	0.04694	21.3038		0.077	1	32	0.00113122	0.0204866
5.86866	0.17665	5.66091		0.078	0	31	0	0.0202614
5.93662	0.06796	14.7145		0.079	3	24	0.00339751	0.0160107
6.0212	0.08458	11.8231		0.08	5	32	0.00568182	0.0216949
6.07028	0.04908	20.3749		0.081	6	28	0.00685714	0.019404
6.11622	0.04594	21.7675		0.082	8	28	0.00920598	0.019788
6.19436	0.07814	12.7975		0.083	21	24	0.0243902	0.0173035
6.23484	0.04048	24.7036		0.084	29	22	0.0345238	0.0161409
6.37735	0.14251	7.01705		0.085	35	24	0.0431566	0.0178971
6.47699	0.09964	10.0361		0.086	57	34	0.0734536	0.0258162
6.61645	0.13946	7.17051		0.087	56	23	0.077886	0.0179267
6.6732	0.05675	17.6211		0.088	43	20	0.0648567	0.015873
6.69782	0.02462	40.6174		0.089	45	27	0.0725806	0.0217742
6.72021	0.02239	44.6628		0.09	28	20	0.0486957	0.016488
6.78516	0.06495	15.3965		0.091	27	20	0.0493601	0.0167645
6.89473	0.10957	9.12659		0.092	23	22	0.0442308	0.0187553
7.01634	0.12161	8.22301		0.093	12	15	0.0241449	0.0130321
7.0587	0.04236	23.6072		0.094	8	27	0.0164948	0.0237676
7.20889	0.15019	6.65823		0.095	5	28	0.0104822	0.025248
7.33414	0.12525	7.98403		0.096	2	22	0.00423729	0.0203515
7.47923	0.14509	6.89227		0.097	1	17	0.00212766	0.0160529
7.69666	0.21743	4.59918		0.098	1	11	0.0021322	0.0105566
7.72257	0.02591	38.5951		0.099	0	18	0	0.0174588
7.80514	0.08257	12.1109		0.1	3	21	0.00641026	0.0207305
7.91448	0.10934	9.14578		0.101	3	14	0.00645161	0.0141129
7.94255	0.02807	35.6252		0.102	6	16	0.012987	0.0163599
7.9952	0.05265	18.9934		0.103	7	15	0.0153509	0.0155925
8.02842	0.03322	30.1023		0.104	10	15	0.0222717	0.0158395
8.04838	0.01996	50.1002		0.105	11	14	0.0250569	0.0150215
8.06874	0.02036	49.1159		0.106	10	13	0.0233645	0.0141612
8.09896	0.03022	33.0907		0.107	11	18	0.0263158	0.0198895
8.21768	0.11872	8.42318		0.108	17	12	0.041769	0.0135287
8.29964	0.08196	12.2011		0.109	24	17	0.0615385	0.0194286
8.38706	0.08742	11.439		0.11	18	12	0.0491803	0.013986
8.58071	0.19365	5.16396		0.111	23	15	0.066092	0.0177305
8.68639	0.10568	9.46253		0.112	17	11	0.0523077	0.0132371
8.8079	0.12151	8.22978		0.113	10	17	0.0324675	0.0207317
8.88637	0.07847	12.7437		0.114	14	7	0.0469799	0.00871731
9.15131	0.26494	3.77444		0.115	2	13	0.00704225	0.0163317
9.26523	0.11392	8.77809		0.116	3	16	0.0106383	0.0204342
9.31685	0.05162	19.3723		0.117	1	8	0.00358423	0.0104302
9.342	0.02515	39.7614		0.118	1	16	0.00359712	0.0210804
9.57359	0.23159	4.31798		0.119	1	9	0.00361011	0.0121131
9.62664	0.05305	18.8501		0.12	2	8	0.00724638	0.0108992
9.75403	0.12739	7.84991		0.121	1	13	0.00364964	0.0179063
9.87797	0.12394	8.06842		0.122	0	8	0	0.0112202
10.0593	0.18128	5.51633		0.123	0	12	0	0.0170213
10.1117	0.05246	19.0621		0.124	3	15	0.010989	0.021645
10.1775	0.06581	15.1953		0.125	2	15	0.00740741	0.0221239
10.2348	0.05729	17.4551		0.126	1	8	0.00373134	0.0120664
10.2915	0.05672	17.6305		0.127	4	14	0.0149813	0.021374
10.3606	0.06904	14.4844		0.128	7	11	0.026616	0.0171607
10.4557	0.09511	10.5141		0.129	4	11	0.015625	0.0174603
10.5068	0.05116	19.5465		0.13	10	6	0.0396825	0.00969305
10.7197	0.21282	4.69881		0.131	10	7	0.0413223	0.0114192
10.7553	0.03563	28.0662		0.132	11	7	0.0474138	0.0115512
10.8784	0.12314	8.12084		0.133	8	8	0.0361991	0.0133556
10.9879	0.1095	9.13242		0.134	4	7	0.0187793	0.0118443
11.0049	0.01694	59.0319		0.135	1	9	0.00478469	0.015411
11.088	0.08311	12.0322		0.136	8	7	0.0384615	0.0121739
11.3573	0.26937	3.71237		0.137	5	3	0.025	0.00528169
11.4191	0.06171	16.2048		0.138	1	10	0.00512821	0.0176991
11.4494	0.03034	32.9598		0.139	2	10	0.0103093	0.018018
11.5878	0.13841	7.22491		0.14	3	18	0.015625	0.0330275
11.633	0.04518	22.1337		0.141	2	6	0.010582	0.0113852
11.6921	0.05911	16.9176		0.142	1	5	0.00534759	0.00959693
11.704	0.01191	83.9631		0.143	0	9	0	0.0174419
11.9331	0.22913	4.36433		0.144	2	6	0.0107527	0.0118343
11.991	0.05785	17.2861		0.145	1	5	0.00543478	0.00998004
12.1154	0.12445	8.03536		0.146	1	3	0.00546448	0.00604839
12.2266	0.11111	9.00009		0.147	3	9	0.0164835	0.0182556
12.2736	0.04703	21.263		0.148	1	3	0.00558659	0.00619835
12.427	0.15338	6.51975		0.149	2	3	0.011236	0.00623701
12.5316	0.10465	9.55566		0.15	0	9	0	0.0188285
12.5843	0.05268	18.9825		0.151	5	7	0.0284091	0.0149254
12.7023	0.11803	8.47242		0.152	2	7	0.0116959	0.0151515
12.7415	0.03921	25.5037		0.153	8	8	0.0473373	0.0175824
12.813	0.07147	13.9919		0.154	5	5	0.0310559	0.0111857
12.9426	0.1296	7.71605		0.155	7	7	0.0448718	0.0158371
13.0619	0.11928	8.38364		0.156	4	5	0.0268456	0.0114943
13.1308	0.0689	14.5138		0.157	5	3	0.0344828	0.00697674
13.2572	0.12641	7.91077		0.158	1	4	0.00714286	0.00936768
13.2871	0.02994	33.4001		0.159	4	5	0.028777	0.0118203
13.3317	0.04458	22.4316		0.16	4	4	0.0296296	0.00956938
13.392	0.06029	16.5865		0.161	1	3	0.00763359	0.00724638
13.5852	0.19322	5.17545		0.162	1	4	0.00769231	0.00973236
13.6102	0.02494	40.0962		0.163	2	5	0.0155039	0.012285
13.7589	0.1487	6.72495		0.164	2	3	0.015748	0.00746269
13.9314	0.17256	5.79509		0.165	0	5	0	0.0125313
13.966	0.03456	28.9352		0.166	0	5	0	0.0126904
14.0167	0.0507	19.7239		0.167	0	2	0	0.00514139
14.0636	0.04688	21.3311		0.168	1	4	0.008	0.0103359
14.2743	0.21072	4.74563		0.169	0	6	0	0.0156658
14.4616	0.18729	5.33931		0.17	1	5	0.00806452	0.0132626
14.5662	0.10466	9.55475		0.171	2	4	0.0162602	0.0107527
14.6471	0.08085	12.3686		0.172	5	5	0.0413223	0.013587
14.7422	0.09507	10.5186		0.173	1	4	0.00862069	0.0110193
14.9077	0.16558	6.03938		0.174	4	10	0.0347826	0.0278552
15.0622	0.15448	6.47333		0.175	4	3	0.036036	0.00859599
15.2703	0.20806	4.80631		0.176	2	2	0.0186916	0.00578035
15.3811	0.11088	9.01876		0.177	2	5	0.0190476	0.0145349
15.6172	0.23606	4.23621		0.178	2	2	0.0194175	0.00589971
15.6644	0.04715	21.2089		0.179	1	4	0.00990099	0.0118694
15.8549	0.19055	5.24797		0.18	0	1	0	0.003003
15.8785	0.02358	42.4088		0.181	1	4	0.01	0.0120482
16.1713	0.2928	3.4153		0.182	0	1	0	0.00304878
16.6295	0.45817	2.1826		0.183	0	2	0	0.00611621
16.7216	0.09209	10.8589		0.184	0	0	0	0
16.8957	0.17413	5.74284		0.185	1	3	0.010101	0.00923077
16.9365	0.0408	24.5098		0.186	1	2	0.0102041	0.00621118
17.0623	0.12586	7.94534		0.187	0	8	0	0.025
17.2363	0.17394	5.74911		0.188	0	6	0	0.0192308
17.4594	0.22316	4.48109		0.189	0	3	0	0.00980392
17.6252	0.16579	6.03173		0.19	0	3	0	0.00990099
17.6982	0.07295	13.708		0.191	1	5	0.0103093	0.0166667
17.8607	0.16254	6.15233		0.192	0	3	0	0.0101695
17.8909	0.03014	33.1785		0.193	2	6	0.0208333	0.0205479
18.1475	0.25667	3.89605		0.194	2	2	0.0212766	0.00699301
18.5701	0.42257	2.36647		0.195	0	3	0	0.0105634
18.6204	0.0503	19.8807		0.196	3	1	0.0326087	0.00355872
18.7301	0.10967	9.11826		0.197	3	3	0.0337079	0.0107143
18.919	0.18897	5.29185		0.198	3	1	0.0348837	0.00361011
18.9382	0.01919	52.1105		0.199	3	1	0.0361446	0.00362319
19.1136	0.17536	5.70255		0.2	2	1	0.025	0.00363636
19.2185	0.1049	9.53289		0.201	3	9	0.0384615	0.0328467
19.391	0.17254	5.79576		0.202	4	6	0.0533333	0.0226415
19.7917	0.40068	2.49576		0.203	1	2	0.0140845	0.00772201
19.9325	0.14079	7.10278		0.204	3	2	0.0428571	0.0077821
20.0633	0.13081	7.64468		0.205	3	2	0.0447761	0.00784314
20.4671	0.40382	2.47635		0.206	0	1	0	0.00395257
20.5243	0.05719	17.4856		0.207	0	2	0	0.00793651
20.606	0.08167	12.2444		0.208	0	3	0	0.012
20.8489	0.24287	4.11743		0.209	0	1	0	0.00404858
21.0443	0.19542	5.11718		0.21	0	2	0	0.00813008
21.185	0.14068	7.10833		0.211	1	4	0.015625	0.0163934
21.2925	0.10753	9.29973		0.212	0	2	0	0.00833333
21.5508	0.25831	3.87132		0.213	1	1	0.015873	0.00420168
21.7951	0.24426	4.094		0.214	0	5	0	0.021097
21.9232	0.1281	7.8064		0.215	0	2	0	0.00862069
21.9808	0.05761	17.3581		0.216	0	4	0	0.0173913
22.1413	0.16051	6.23014		0.217	0	1	0	0.00442478
22.2254	0.08415	11.8835		0.218	1	0	0.016129	0
22.2828	0.05741	17.4186		0.219	0	1	0	0.00444444
22.3994	0.11651	8.58295		0.22	0	3	0	0.0133929
22.5149	0.11559	8.65127		0.221	1	2	0.0163934	0.00904977
22.5885	0.07359	13.5888		0.222	0	1	0	0.00456621
22.6972	0.10871	9.19879		0.223	0	4	0	0.0183486
22.8383	0.14104	7.09019		0.224	1	1	0.0166667	0.0046729
23.4065	0.5682	1.75994		0.225	2	3	0.0338983	0.0140845
23.4489	0.04238	23.596		0.226	1	2	0.0175439	0.00952381
23.6003	0.15149	6.6011		0.227	0	1	0	0.00480769
23.7328	0.13243	7.55116		0.228	1	1	0.0178571	0.00483092
23.7727	0.03993	25.0438		0.229	0	4	0	0.0194175
24.2248	0.45213	2.21175		0.23	1	1	0.0181818	0.0049505
24.5396	0.31477	3.17692		0.231	0	2	0	0.00995025
24.6563	0.11671	8.56825		0.232	0	1	0	0.00502513
24.7994	0.14304	6.99105		0.233	0	2	0	0.010101
25.0107	0.21134	4.73171		0.234	0	0	0	0
25.0387	0.02795	35.7782		0.235	1	1	0.0185185	0.00510204
25.1462	0.10758	9.29541		0.236	1	5	0.0188679	0.025641
25.3513	0.20505	4.87686		0.237	1	1	0.0192308	0.00526316
25.3907	0.03942	25.3678		0.238	1	2	0.0196078	0.010582
25.6455	0.25479	3.9248		0.239	0	1	0	0.00534759
25.6858	0.04032	24.8016		0.24	0	5	0	0.0268817
25.8432	0.15741	6.35284		0.241	0	1	0	0.00552486
25.9447	0.10151	9.85125		0.242	0	2	0	0.0111111
26.1236	0.17885	5.59128		0.243	0	2	0	0.011236
26.4041	0.2805	3.56506		0.244	0	2	0	0.0113636
26.4733	0.06919	14.453		0.245	0	2	0	0.0114943
26.5238	0.05049	19.8059		0.246	1	3	0.02	0.0174419
26.7254	0.20161	4.96007		0.247	1	1	0.0204082	0.00591716
26.8653	0.1399	7.14796		0.248	0	2	0	0.0119048
26.9339	0.0686	14.5773		0.249	1	0	0.0208333	0
27.1504	0.21653	4.6183		0.25	1	1	0.0212766	0.0060241
27.2271	0.0767	13.0378		0.251	0	0	0	0
27.2407	0.01355	73.8007		0.252	0	0	0	0
27.3976	0.15698	6.37024		0.253	1	0	0.0217391	0
27.6294	0.23178	4.31444		0.254	0	3	0	0.0181818
27.7253	0.09586	10.4319		0.255	0	1	0	0.00617284
27.8688	0.14348	6.96961		0.256	0	3	0	0.0186335
27.95	0.08122	12.3122		0.257	0	2	0	0.0126582
28.0916	0.14165	7.05965		0.258	0	1	0	0.00641026
28.1114	0.01974	50.6586		0.259	0	0	0	0
28.2302	0.11886	8.41326		0.26	0	1	0	0.00645161
28.4783	0.24812	4.03031		0.261	0	1	0	0.00649351
28.5443	0.06598	15.1561		0.262	0	1	0	0.00653595
28.7165	0.17222	5.80653		0.263	0	1	0	0.00657895
28.8381	0.12156	8.22639		0.264	0	2	0	0.013245
28.9854	0.14731	6.78841		0.265	0	0	0	0
29.1496	0.1642	6.09013		0.266	2	1	0.0444444	0.00671141
29.3294	0.17977	5.56266		0.267	0	1	0	0.00675676
29.5231	0.1937	5.16262		0.268	0	3	0	0.0204082
29.6429	0.11985	8.34376		0.269	1	3	0.0232558	0.0208333
29.8393	0.19638	5.09217		0.27	1	0	0.0238095	0
29.9839	0.14464	6.91372		0.271	0	2	0	0.0141844
30.071	0.08708	11.4837		0.272	0	1	0	0.00719424
30.701	0.63	1.5873		0.273	0	1	0	0.00724638
30.8189	0.11783	8.4868		0.274	0	1	0	0.00729927
30.975	0.1561	6.40615		0.275	0	1	0	0.00735294
31.1145	0.13952	7.16743		0.276	0	2	0	0.0148148
31.1621	0.04766	20.982		0.277	0	1	0	0.0075188
31.5811	0.41892	2.38709		0.278	0	0	0	0
31.7061	0.125	8		0.279	0	1	0	0.00757576
31.7504	0.04435	22.5479		0.28	0	2	0	0.0152672
31.8752	0.12475	8.01603		0.281	0	1	0	0.00775194
31.9555	0.08036	12.444		0.282	0	1	0	0.0078125
32.0056	0.05003	19.988		0.283	1	2	0.0243902	0.015748
32.0559	0.05034	19.8649		0.284	0	0	0	0
32.1817	0.12584	7.9466		0.285	0	0	0	0
32.2108	0.02912	34.3407		0.286	0	0	0	0
32.2804	0.06956	14.3761		0.287	0	0	0	0
32.6262	0.34575	2.89226		0.288	0	1	0	0.008
33.1304	0.50424	1.98318		0.289	1	2	0.025	0.016129
33.4066	0.27617	3.62096		0.29	0	1	0	0.00819672
33.6084	0.20186	4.95393		0.291	0	2	0	0.0165289
33.6446	0.03615	27.6625		0.292	0	1	0	0.00840336
34.0736	0.42902	2.33089		0.293	0	1	0	0.00847458
34.1286	0.05497	18.1917		0.294	1	0	0.025641	0
34.2345	0.10588	9.44465		0.295	1	1	0.0263158	0.00854701
34.5232	0.28871	3.46368		0.296	0	0	0	0
34.5669	0.04376	22.8519		0.297	0	2	0	0.0172414
35.3989	0.83196	1.20198		0.298	0	3	0	0.0263158
35.4855	0.08665	11.5407		0.299	0	1	0	0.00900901
35.6431	0.15762	6.34437		0.3	0	0	0	0
35.6943	0.05112	19.5618		0.301	0	1
35.7186	0.0243	41.1523		0.302	0	0
35.7526	0.03401	29.4031		0.303	0	1
36.1695	0.41695	2.39837		0.304	0	1
36.3326	0.16309	6.13158		0.305	0	1
36.4737	0.14105	7.08968		0.306	0	2
36.6765	0.20287	4.92927		0.307	0	0
36.71	0.03349	29.8597		0.308	0	0
36.9504	0.24034	4.16077		0.309	0	0
37.0774	0.12702	7.87278		0.31	0	1
38.3775	1.3001	0.769172		0.311	0	0
38.6208	0.24328	4.11049		0.312	0	1
38.7172	0.09643	10.3702		0.313	0	0
39.0128	0.29557	3.38329		0.314	0	1
39.4146	0.40181	2.48874		0.315	0	2
39.6053	0.19069	5.24411		0.316	0	1
39.6816	0.07631	13.1044		0.317	0	0
40.2112	0.52958	1.88829		0.318	0	0
40.252	0.04082	24.4978		0.319	0	0
41.1142	0.86223	1.15978		0.32	1	0
41.3804	0.26621	3.75643		0.321	0	0
41.5493	0.16888	5.92136		0.322	0	0
41.5964	0.04706	21.2495		0.323	0	0
41.6327	0.03631	27.5406		0.324	1	1
41.7713	0.13862	7.21397		0.325	0	0
41.9272	0.1559	6.41437		0.326	0	1
42.0264	0.09921	10.0796		0.327	0	1
42.1609	0.13449	7.4355		0.328	0	0
42.3351	0.17421	5.7402		0.329	0	0
42.8767	0.54155	1.84655		0.33	0	0
43.3611	0.48444	2.06424		0.331	1	1
43.3881	0.02697	37.0782		0.332	1	0
43.5931	0.20501	4.87781		0.333	1	0
43.7908	0.19769	5.05842		0.334	0	1
43.9001	0.10929	9.14997		0.335	0	1
43.9515	0.05146	19.4326		0.336	1	0
44.2582	0.30671	3.26041		0.337	0	1
44.3078	0.04956	20.1776		0.338	1	0
44.6455	0.33771	2.96112		0.339	0	0
44.9074	0.2619	3.81825		0.34	0	0
44.9283	0.0209	47.8469		0.341	1	0
45.0808	0.15254	6.55566		0.342	1	0
45.3088	0.22793	4.38731		0.343	0	0
45.4732	0.16439	6.0831		0.344	0	1
45.5817	0.10859	9.20895		0.345	0	2
45.9334	0.35166	2.84366		0.346	0	1
46.5182	0.58478	1.71004		0.347	0	0
46.6703	0.15209	6.57505		0.348	0	0
47.203	0.53276	1.87702		0.349	0	1
47.2383	0.0353	28.3286		0.35	0	0
47.4427	0.20441	4.89213		0.351	0	1
47.5508	0.10806	9.25412		0.352	0	0
47.6155	0.06466	15.4655		0.353	0	1
47.6567	0.04126	24.2365		0.354	0	0
47.708	0.05129	19.497		0.355	0	0
47.9325	0.22447	4.45494		0.356	1	0
48.1246	0.19208	5.20616		0.357	0	1
48.5083	0.38371	2.60613		0.358	1	1
48.6115	0.10322	9.68804		0.359	0	3
49.0011	0.38956	2.567		0.36	1	0
49.0597	0.05865	17.0503		0.361	1	1
49.1314	0.07168	13.9509		0.362	0	0
49.182	0.05057	19.7746		0.363	0	0
49.4446	0.26262	3.80778		0.364	0	1
49.5482	0.10367	9.64599		0.365	0	0
49.6019	0.05363	18.6463		0.366	0	0
49.8779	0.27598	3.62345		0.367	0	0
50.1941	0.31624	3.16216		0.368	0	0
50.2241	0.03002	33.3111		0.369	0	0
50.3469	0.12277	8.14531		0.37	0	1
50.554	0.20711	4.82835		0.371	0	1
50.7555	0.20155	4.96155		0.372	0	0
51.1821	0.42658	2.34423		0.373	0	0
51.84	0.65792	1.51994		0.374	0	0
51.8889	0.04884	20.475		0.375	0	0
52.4074	0.51856	1.92842		0.376	0	2
52.4594	0.05195	19.2493		0.377	0	2
52.5216	0.06222	16.072		0.378	0	1
52.7585	0.23684	4.22226		0.379	0	0
52.8461	0.08768	11.4051		0.38	0	2
52.9507	0.10455	9.5648		0.381	0	4
53.3568	0.40616	2.46208		0.382	0	0
53.4853	0.1285	7.7821		0.383	0	1
53.5682	0.08283	12.0729		0.384	0	2
53.6059	0.03773	26.5041		0.385	0	0
53.7277	0.12177	8.2122		0.386	0	0
53.7403	0.01262	79.2393		0.387	0	0
54.1467	0.40646	2.46027		0.388	0	0
54.2629	0.1161	8.61326		0.389	0	1
54.5012	0.23837	4.19516		0.39	0	0
54.738	0.23681	4.22279		0.391	0	1
54.8305	0.09243	10.819		0.392	0	0
55.0907	0.26022	3.8429		0.393	0	0
55.3124	0.22171	4.5104		0.394	0	0
55.3447	0.03231	30.9502		0.395	0	1
55.5357	0.191	5.2356		0.396	0	0
55.7091	0.17343	5.76602		0.397	0	0
55.9498	0.24069	4.15472		0.398	0	0
56.0616	0.11181	8.94374		0.399	1	0
56.1201	0.05851	17.0911		0.4	0	1
56.6094	0.48928	2.04382		0.401	0	1
56.7784	0.16901	5.91681		0.402	0	0
56.7954	0.017	58.8235		0.403	0	1
56.8556	0.06015	16.6251		0.404	0	0
57.0789	0.22328	4.47868		0.405	0	0
57.1065	0.02765	36.1664		0.406	0	3
57.1888	0.08225	12.1581		0.407	0	0
57.3273	0.13852	7.21917		0.408	0	1
57.4283	0.10106	9.89511		0.409	0	0
57.5816	0.15327	6.52443		0.41	0	1
57.6517	0.07006	14.2735		0.411	0	0
57.7012	0.04956	20.1776		0.412	0	0
57.7512	0.04997	20.012		0.413	0	0
57.8069	0.05568	17.9598		0.414	0	0
57.922	0.11507	8.69036		0.415	1	0
57.9924	0.07042	14.2005		0.416	0	1
58.0732	0.08086	12.3671		0.417	0	2
58.0901	0.01683	59.4177		0.418	0	2
58.119	0.02891	34.5901		0.419	0	0
58.2866	0.16761	5.96623		0.42	0	0
58.4894	0.20284	4.92999		0.421	0	0
59.2528	0.76336	1.31		0.422	0	1
59.6298	0.37701	2.65245		0.423	0	1
59.8108	0.18103	5.52395		0.424	0	1
59.9517	0.14092	7.09622		0.425	1	0
60.0418	0.09004	11.1062		0.426	1	1
60.1491	0.10729	9.32053		0.427	1	1
60.1839	0.03484	28.7026		0.428	0	0
60.565	0.38112	2.62385		0.429	0	1
60.6803	0.11522	8.67905		0.43	0	0
60.9205	0.24021	4.16302		0.431	0	0
61.0096	0.08916	11.2158		0.432	0	0
61.0784	0.06875	14.5455		0.433	0	0
61.159	0.08067	12.3962		0.434	0	0
61.337	0.17799	5.61829		0.435	0	0
61.4439	0.10685	9.35891		0.436	1	0
61.5789	0.13504	7.40521		0.437	0	0
61.6022	0.02327	42.9738		0.438	0	0
61.6754	0.07321	13.6593		0.439	1	1
61.8643	0.18888	5.29437		0.44	0	1
61.8868	0.02253	44.3853		0.441	0	0
61.9688	0.08202	12.1921		0.442	0	0
62.021	0.05212	19.1865		0.443	0	0
62.1654	0.14443	6.92377		0.444	1	0
62.1913	0.02597	38.506		0.445	0	0
62.304	0.11266	8.87626		0.446	0	1
62.3254	0.02137	46.7946		0.447	0	0
62.4411	0.11573	8.6408		0.448	0	0
62.5023	0.06117	16.3479		0.449	0	0
62.5445	0.0422	23.6967		0.45	1	0
62.644	0.09947	10.0533		0.451	0	0
62.7575	0.1135	8.81057		0.452	0	1
62.9324	0.17496	5.71559		0.453	0	1
62.9604	0.02801	35.7015		0.454	0	0
63.0333	0.07292	13.7137		0.455	0	0
63.1261	0.09276	10.7805		0.456	0	0
63.224	0.09786	10.2187		0.457	0	0
63.4561	0.23214	4.30775		0.458	0	1
63.6622	0.20612	4.85154		0.459	0	0
63.8502	0.18794	5.32085		0.46	0	0
64.0051	0.15496	6.45328		0.461	0	1
64.0599	0.05476	18.2615		0.462	0	0
64.1298	0.06987	14.3123		0.463	0	0
64.151	0.02129	46.9704		0.464	0	0
64.2421	0.09109	10.9782		0.465	0	0
64.319	0.07683	13.0157		0.466	0	0
64.4528	0.13379	7.4744		0.467	0	0
64.5324	0.0796	12.5628		0.468	0	0
64.7592	0.22689	4.40742		0.469	0	0
64.9757	0.21645	4.62		0.47	1	0
65.0611	0.08546	11.7014		0.471	0	0
65.1258	0.06466	15.4655		0.472	0	0
65.1639	0.03809	26.2536		0.473	0	0
65.2778	0.11385	8.78349		0.474	0	0
65.3796	0.10184	9.81932		0.475	0	0
65.505	0.12543	7.97257		0.476	0	1
65.5264	0.02138	46.7727		0.477	0	1
65.728	0.20163	4.95958		0.478	0	0
65.8466	0.11854	8.43597		0.479	0	0
65.9381	0.09155	10.923		0.48	0	0
66.0778	0.13969	7.15871		0.481	0	0
66.1295	0.05168	19.3498		0.482	0	0
66.153	0.02354	42.4809		0.483	0	0
66.2417	0.08867	11.2778		0.484	0	1
66.3824	0.14074	7.1053		0.485	0	0
66.4222	0.03974	25.1636		0.486	0	0
66.5085	0.08636	11.5794		0.487	0	0
66.8244	0.31585	3.16606		0.488	0	0
66.9135	0.0891	11.2233		0.489	0	1
66.9523	0.03877	25.7931		0.49	1	0
66.9913	0.03902	25.6279		0.491	0	0
67.1805	0.1892	5.28541		0.492	0	0
67.2784	0.09789	10.2155		0.493	0	1
67.3083	0.02988	33.4672		0.494	0	0
67.3703	0.06208	16.1082		0.495	0	0
67.7952	0.42486	2.35372		0.496	0	0
67.9518	0.15662	6.38488		0.497	0	0
68.047	0.09518	10.5064		0.498	0	0
68.208	0.16104	6.20964		0.499	1	0
68.456	0.24801	4.0321		0.5	0	0
68.4874	0.03135	31.8979		0.501	0	0
68.5487	0.06128	16.3185		0.502	0	0
68.6894	0.14069	7.10783		0.503	0	0
69.0739	0.3845	2.60078		0.504	0	1
69.0905	0.0166	60.241		0.505	0	0
69.1581	0.06763	14.7863		0.506	0	0
69.2781	0.12004	8.33056		0.507	0	0
69.3335	0.05535	18.0668		0.508	0	0
69.4132	0.07974	12.5408		0.509	1	0
69.4717	0.05852	17.0882		0.51	0	0
69.6342	0.16242	6.15688		0.511	0	0
69.8914	0.25726	3.88712		0.512	0	0
69.9357	0.04432	22.5632		0.513	0	0
70.0111	0.07533	13.2749		0.514	0	0
70.0582	0.04715	21.2089		0.515	0	0
70.0958	0.03754	26.6383		0.516	0	0
70.1711	0.07538	13.2661		0.517	0	1
70.1987	0.02751	36.3504		0.518	0	1
70.2951	0.09649	10.3638		0.519	0	0
70.6011	0.30597	3.26829		0.52	0	0
70.7273	0.12614	7.9277		0.521	0	0
70.9151	0.1878	5.32481		0.522	0	0
71.4672	0.55212	1.8112		0.523	0	1
71.5078	0.04059	24.6366		0.524	0	0
71.7417	0.23397	4.27405		0.525	0	0
71.8228	0.08109	12.332		0.526	0	0
72.0244	0.20156	4.9613		0.527	0	0
72.1737	0.14928	6.69882		0.528	0	0
72.2617	0.08799	11.3649		0.529	0	1
72.5303	0.26862	3.72273		0.53	0	0
72.907	0.37671	2.65456		0.531	0	0
72.9552	0.04818	20.7555		0.532	0	1
73.0978	0.14264	7.01066		0.533	0	1
73.2508	0.15304	6.53424		0.534	1	0
73.3234	0.07253	13.7874		0.535	0	0
73.372	0.04865	20.555		0.536	0	0
73.4167	0.0447	22.3714		0.537	0	0
73.5498	0.13311	7.51258		0.538	0	0
73.7044	0.15456	6.46998		0.539	0	0
73.7895	0.0851	11.7509		0.54	0	0
73.8144	0.02488	40.1929		0.541	0	1
73.9674	0.15307	6.53296		0.542	0	0
74.0099	0.0425	23.5294		0.543	0	0
74.2117	0.20179	4.95565		0.544	0	0
74.3523	0.1406	7.11238		0.545	1	0
74.7054	0.35302	2.8327		0.546	0	0
74.977	0.27168	3.6808		0.547	0	0
75.2467	0.26964	3.70865		0.548	0	0
75.3864	0.13975	7.15564		0.549	0	0
75.4058	0.0194	51.5464		0.55	0	0
75.5446	0.13883	7.20305		0.551	0	0
75.5943	0.04966	20.1369		0.552	0	1
75.6804	0.08606	11.6198		0.553	0	0
75.6968	0.01641	60.9385		0.554	0	0
75.7398	0.04302	23.245		0.555	0	0
75.795	0.05521	18.1127		0.556	0	0
75.9862	0.19119	5.2304		0.557	0	0
76.0061	0.01995	50.1253		0.558	0	0
76.2454	0.23923	4.18008		0.559	0	0
76.3134	0.06805	14.6951		0.56	0	0
76.457	0.14359	6.96427		0.561	2	0
76.5893	0.13224	7.56201		0.562	0	0
76.6113	0.02201	45.4339		0.563	0	0
76.6657	0.05446	18.3621		0.564	0	0
76.8584	0.19271	5.18914		0.565	0	0
76.9232	0.06479	15.4345		0.566	0	0
77.0586	0.13538	7.38662		0.567	0	0
77.1364	0.07779	12.8551		0.568	0	1
77.2001	0.06371	15.6961		0.569	0	0
77.3955	0.1954	5.11771		0.57	0	0
77.4744	0.07888	12.6775		0.571	0	0
77.5595	0.08512	11.7481		0.572	0	0
77.5858	0.02624	38.1098		0.573	0	0
77.6535	0.06776	14.758		0.574	0	0
78.1768	0.52324	1.91117		0.575	0	0
78.1974	0.02069	48.3325		0.576	0	0
78.3107	0.11322	8.83236		0.577	0	0
78.3272	0.01649	60.6428		0.578	0	0
78.4191	0.09192	10.879		0.579	0	0
78.5949	0.17581	5.68796		0.58	0	0
78.7347	0.13981	7.15256		0.581	1	0
79.0168	0.28206	3.54534		0.582	0	0
79.0793	0.06251	15.9974		0.583	0	1
79.4138	0.33457	2.98891		0.584	0	1
79.5313	0.11746	8.51354		0.585	0	0
79.6023	0.07102	14.0805		0.586	0	0
79.8933	0.29099	3.43654		0.587	0	0
79.9119	0.01856	53.8793		0.588	0	0
80.0345	0.12268	8.15129		0.589	0	0
80.0848	0.05022	19.9124		0.59	0	0
80.1938	0.10899	9.17515		0.591	0	0
80.47	0.27625	3.61991		0.592	0	0
80.6796	0.20959	4.77122		0.593	0	0
80.801	0.12143	8.2352		0.594	0	0
80.8492	0.04822	20.7383		0.595	0	0
80.9248	0.07556	13.2345		0.596	0	0
80.9554	0.03056	32.7225		0.597	0	0
81.1338	0.17846	5.6035		0.598	0	0
81.5116	0.37777	2.64711		0.599	0	0
81.5973	0.08574	11.6632		0.6	0	0
81.7365	0.13916	7.18597		0.601	0	0
81.8747	0.13825	7.23327		0.602	0	0
81.9291	0.05431	18.4128		0.603	1	0
82.1927	0.26365	3.79291		0.604	0	0
82.2206	0.0279	35.8423		0.605	0	1
82.2695	0.04886	20.4666		0.606	0	0
82.3553	0.08582	11.6523		0.607	0	0
82.446	0.09069	11.0266		0.608	0	0
82.4759	0.0299	33.4448		0.609	0	0
82.9153	0.43948	2.27542		0.61	0	0
83.0225	0.10712	9.33532		0.611	0	0
83.3936	0.37113	2.69447		0.612	0	0
83.5094	0.11575	8.63931		0.613	0	0
83.5625	0.05317	18.8076		0.614	0	0
83.8336	0.27105	3.68936		0.615	0	0
83.855	0.02139	46.7508		0.616	0	0
83.897	0.04202	23.7982		0.617	0	1
83.9281	0.03116	32.0924		0.618	0	0
84.0736	0.1455	6.87285		0.619	0	0
84.1921	0.11842	8.44452		0.62	0	0
84.2041	0.01207	82.85		0.621	1	1
84.2289	0.02478	40.3551		0.622	0	0
84.2524	0.02351	42.5351		0.623	0	0
84.3361	0.08366	11.9531		0.624	0	0
84.3931	0.05699	17.5469		0.625	0	0
84.6479	0.25484	3.92403		0.626	0	0
85.0754	0.42746	2.3394		0.627	0	0
85.2106	0.13519	7.397		0.628	0	0
85.296	0.08547	11.7		0.629	0	0
85.5253	0.22927	4.36167		0.63	0	0
85.5843	0.05899	16.952		0.631	0	0
85.6671	0.08283	12.0729		0.632	0	0
85.9798	0.31267	3.19826		0.633	0	0
86.017	0.03718	26.8962		0.634	0	0
86.2046	0.18762	5.32992		0.635	0	0
86.2284	0.02381	41.9992		0.636	0	1
86.2435	0.01507	66.357		0.637	0	0
86.2864	0.04288	23.3209		0.638	0	1
86.4634	0.17705	5.64812		0.639	0	0
86.4964	0.03303	30.2755		0.64	0	0
86.671	0.17453	5.72967		0.641	0	0
86.8261	0.15518	6.44413		0.642	0	0
86.9507	0.12453	8.03019		0.643	0	0
87.1022	0.15154	6.59892		0.644	0	0
87.2041	0.10193	9.81065		0.645	0	0
87.2808	0.07664	13.048		0.646	0	0
87.301	0.02022	49.456		0.647	0	0
87.3269	0.02588	38.6399		0.648	0	0
87.3662	0.0393	25.4453		0.649	0	0
87.402	0.03586	27.8862		0.65	0	0
87.4482	0.04617	21.6591		0.651	0	0
87.4904	0.04222	23.6855		0.652	0	0
87.5286	0.03816	26.2055		0.653	0	1
87.5433	0.01469	68.0735		0.654	0	0
87.5896	0.04634	21.5796		0.655	0	0
87.6051	0.01543	64.8088		0.656	0	0
87.6413	0.03629	27.5558		0.657	0	1
87.6573	0.01595	62.6959		0.658	0	0
87.6723	0.01498	66.7557		0.659	0	0
87.7074	0.03511	28.4819		0.66	0	0
87.753	0.04566	21.901		0.661	0	0
87.7754	0.02231	44.8229		0.662	0	0
87.7898	0.0144	69.4444		0.663	0	0
87.8121	0.02239	44.6628		0.664	0	0
87.8512	0.03905	25.6082		0.665	0	0
87.8669	0.01569	63.7349		0.666	0	0
87.8769	0.01003	99.7009		0.667	0	0
87.8961	0.01918	52.1376		0.668	0	0
87.9248	0.02872	34.8189		0.669	0	0
87.939	0.01417	70.5716		0.67	0	0
87.9529	0.0139	71.9424		0.671	0	0
87.9831	0.03025	33.0579		0.672	0	0
88.0117	0.02858	34.9895		0.673	1	0
88.0298	0.01804	55.4324		0.674	0	0
88.0439	0.01417	70.5716		0.675	0	0
88.0624	0.01843	54.2594		0.676	0	0
88.1068	0.04445	22.4972		0.677	0	0
88.1261	0.01926	51.9211		0.678	0	0
88.1615	0.03548	28.1849		0.679	0	0
88.1861	0.02458	40.6835		0.68	0	0
88.2007	0.0146	68.4932		0.681	0	0
88.2272	0.02649	37.7501		0.682	0	0
88.2407	0.01351	74.0192		0.683	0	0
88.2648	0.02404	41.5973		0.684	0	0
88.2792	0.01445	69.2042		0.685	0	0
88.3068	0.0276	36.2319		0.686	0	0
88.3221	0.01531	65.3168		0.687	0	0
88.3413	0.01918	52.1376		0.688	0	0
88.3667	0.02537	39.4166		0.689	0	0
88.3941	0.0274	36.4964		0.69	0	0
88.4042	0.01014	98.6193		0.691	0	0
88.4307	0.02653	37.6932		0.692	0	0
88.4894	0.05867	17.0445		0.693	0	0
88.5021	0.01268	78.8644		0.694	0	0
88.5287	0.02656	37.6506		0.695	0	0
88.5459	0.01723	58.0383		0.696	0	1
88.5655	0.01962	50.9684		0.697	0	0
88.5897	0.0242	41.3223		0.698	0	0
88.6124	0.02274	43.9754		0.699	0	0
88.6415	0.02911	34.3525		0.7	0	0
88.6858	0.04425	22.5989		0.701	0	0
88.7165	0.03068	32.5945		0.702	0	0
88.738	0.02147	46.5766		0.703	0	0
88.7629	0.02499	40.016		0.704	0	0
88.7968	0.03382	29.5683		0.705	0	0
88.8068	0.01002	99.8004		0.706	0	0
88.8514	0.04464	22.4014		0.707	0	0
88.9052	0.05375	18.6047		0.708	0	0
88.9546	0.04946	20.2184		0.709	0	0
88.9803	0.02563	39.0168		0.71	0	0
88.9962	0.01589	62.9327		0.711	0	0
89.0318	0.03563	28.0662		0.712	0	0
89.0903	0.0585	17.094		0.713	0	0
89.1375	0.04725	21.164		0.714	0	0
89.1882	0.05066	19.7394		0.715	0	0
89.2075	0.01935	51.6796		0.716	0	0
89.2492	0.04163	24.0211		0.717	0	0
89.3034	0.05425	18.4332		0.718	0	0
89.3425	0.0391	25.5754		0.719	0	0
89.3998	0.05723	17.4734		0.72	0	0
89.4277	0.02798	35.7398		0.721	0	0
89.4575	0.02979	33.5683		0.722	0	0
89.5252	0.06769	14.7732		0.723	0	0
89.5475	0.02227	44.9035		0.724	0	0
89.5769	0.0294	34.0136		0.725	0	0
89.613	0.03615	27.6625		0.726	0	0
89.6236	0.0106	94.3396		0.727	0	0
89.6433	0.0197	50.7614		0.728	0	0
89.6759	0.0326	30.6748		0.729	0	0
89.7167	0.04073	24.5519		0.73	0	0
89.7632	0.04655	21.4823		0.731	0	0
89.7904	0.02723	36.7242		0.732	0	0
89.8015	0.01109	90.1713		0.733	0	0
89.8209	0.01935	51.6796		0.734	0	0
89.8385	0.01767	56.5931		0.735	0	0
89.8697	0.03113	32.1234		0.736	0	0
89.9201	0.05042	19.8334		0.737	0	0
89.9368	0.01666	60.024		0.738	0	0
89.9628	0.02604	38.4025		0.739	0	0
90.0231	0.06025	16.5975		0.74	0	0
90.0487	0.02561	39.0472		0.741	0	0
90.0733	0.02462	40.6174		0.742	0	0
90.0924	0.01913	52.2739		0.743	0	0
90.1183	0.02586	38.6698		0.744	0	0
90.1669	0.04866	20.5508		0.745	0	0
90.2203	0.0534	18.7266		0.746	0	0
90.2366	0.01631	61.3121		0.747	0	0
90.25	0.01335	74.9064		0.748	0	0
90.2814	0.03138	31.8674		0.749	0	0
90.3216	0.04018	24.888		0.75	0	0
90.3394	0.01788	55.9284		0.751	0	0
90.3778	0.03834	26.0824		0.752	0	0
90.4119	0.03415	29.2826		0.753	0	0
90.4367	0.02475	40.404		0.754	0	0
90.4643	0.02761	36.2188		0.755	0	0
90.5	0.03576	27.9642		0.756	0	0
90.5528	0.05278	18.9466		0.757	0	0
90.5816	0.02881	34.7102		0.758	0	0
90.6024	0.02075	48.1928		0.759	0	0
90.6518	0.04941	20.2388		0.76	0	0
90.6938	0.04197	23.8265		0.761	0	0
90.7178	0.02406	41.5628		0.762	0	0
90.7491	0.03128	31.9693		0.763	0	1
90.7726	0.0235	42.5532		0.764	0	0
90.821	0.04844	20.6441		0.765	0	0
90.8568	0.03573	27.9877		0.766	0	0
90.8786	0.0218	45.8716		0.767	0	0
90.9074	0.0288	34.7222		0.768	0	0
90.9314	0.02407	41.5455		0.769	0	0
90.9529	0.02141	46.7071		0.77	0	0
90.9909	0.03801	26.3089		0.771	0	0
91.0182	0.02734	36.5764		0.772	0	0
91.0535	0.03528	28.3447		0.773	0	0
91.0742	0.02072	48.2625		0.774	1	0
91.095	0.02084	47.9846		0.775	0	0
91.1224	0.02732	36.6032		0.776	0	0
91.2152	0.09282	10.7735		0.777	0	0
91.2514	0.03626	27.5786		0.778	0	0
91.2836	0.0322	31.0559		0.779	0	0
91.3236	0.03994	25.0376		0.78	0	0
91.3628	0.03921	25.5037		0.781	0	0
91.4464	0.08365	11.9546		0.782	0	0
91.4952	0.04874	20.517		0.783	0	0
91.5296	0.03441	29.0613		0.784	0	0
91.5659	0.03626	27.5786		0.785	0	0
91.5804	0.01458	68.5871		0.786	0	0
91.6504	0.07001	14.2837		0.787	0	0
91.6619	0.01145	87.3362		0.788	0	0
91.7041	0.04219	23.7023		0.789	0	0
91.7299	0.02581	38.7447		0.79	0	0
91.7545	0.02461	40.6339		0.791	0	0
91.8228	0.06828	14.6456		0.792	0	0
91.8896	0.06681	14.9678		0.793	0	0
91.9421	0.05252	19.0404		0.794	0	0
91.9941	0.05197	19.2419		0.795	0	0
92.0445	0.05045	19.8216		0.796	0	0
92.1131	0.06856	14.5858		0.797	0	0
92.1312	0.01815	55.0964		0.798	0	0
92.177	0.04572	21.8723		0.799	0	0
92.2019	0.02489	40.1768		0.8	0	0
92.2581	0.05621	17.7904		0.801	0	0
92.3943	0.13622	7.34107		0.802	0	0
92.4215	0.02723	36.7242		0.803	0	1
92.4752	0.05368	18.6289		0.804	0	0
92.4984	0.02321	43.0849		0.805	0	0
92.5338	0.03542	28.2326		0.806	0	0
92.5598	0.02602	38.432		0.807	0	0
92.6044	0.04456	22.4417		0.808	0	0
92.632	0.02762	36.2056		0.809	0	0
92.6801	0.04811	20.7857		0.81	1	0
92.7164	0.0363	27.5482		0.811	0	0
92.7904	0.07394	13.5245		0.812	0	0
92.8196	0.02921	34.2349		0.813	0	0
92.8326	0.01302	76.8049		0.814	0	1
92.9273	0.09469	10.5608		0.815	0	0
92.9672	0.03991	25.0564		0.816	0	0
93.0484	0.08121	12.3138		0.817	0	0
93.1369	0.08844	11.3071		0.818	0	0
93.1503	0.01349	74.129		0.819	0	0
93.1839	0.03351	29.8418		0.82	0	0
93.2132	0.02931	34.118		0.821	0	0
93.2752	0.06204	16.1186		0.822	0	0
93.3273	0.05207	19.2049		0.823	0	0
93.3495	0.0222	45.045		0.824	0	0
93.3822	0.03274	30.5437		0.825	0	0
93.4149	0.03273	30.553		0.826	0	0
93.4607	0.04572	21.8723		0.827	0	0
93.4948	0.0341	29.3255		0.828	0	0
93.5554	0.06064	16.4908		0.829	0	0
93.6047	0.04931	20.2799		0.83	0	0
93.6255	0.02075	48.1928		0.831	0	1
93.6728	0.04735	21.1193		0.832	0	0
93.6927	0.01989	50.2765		0.833	0	0
93.7188	0.02609	38.3289		0.834	0	0
93.7459	0.02709	36.914		0.835	0	0
93.7914	0.04549	21.9829		0.836	0	0
93.8301	0.03874	25.8131		0.837	0	0
93.888	0.0579	17.2712		0.838	0	0
93.9516	0.06357	15.7307		0.839	0	0
93.992	0.04037	24.7709		0.84	0	0
94.0561	0.06412	15.5958		0.841	0	0
94.0805	0.0244	40.9836		0.842	0	0
94.0966	0.01612	62.0347		0.843	0	0
94.133	0.03639	27.4801		0.844	0	0
94.1967	0.06368	15.7035		0.845	0	0
94.2559	0.05922	16.8862		0.846	0	0
94.2831	0.02721	36.7512		0.847	0	0
94.3003	0.01717	58.2411		0.848	0	0
94.3502	0.0499	20.0401		0.849	0	0
94.3898	0.03968	25.2016		0.85	0	0
94.4165	0.0267	37.4532		0.851	0	0
94.4363	0.01977	50.5817		0.852	0	0
94.4837	0.04737	21.1104		0.853	0	0
94.5007	0.01702	58.7544		0.854	0	0
94.5361	0.03536	28.2805		0.855	0	0
94.5962	0.06017	16.6196		0.856	0	0
94.6219	0.02565	38.9864		0.857	0	0
94.6489	0.02706	36.9549		0.858	0	1
94.6621	0.01316	75.9878		0.859	0	0
94.6752	0.01309	76.3942		0.86	0	0
94.7558	0.08059	12.4085		0.861	0	0
94.7954	0.03959	25.2589		0.862	0	0
94.8521	0.05668	17.6429		0.863	0	0
94.8826	0.0305	32.7869		0.864	0	0
94.9259	0.04337	23.0574		0.865	0	0
94.9397	0.01377	72.6216		0.866	0	0
95.0202	0.08046	12.4285		0.867	0	0
95.0381	0.01795	55.7103		0.868	0	0
95.0677	0.02964	33.7382		0.869	0	0
95.0932	0.02544	39.3082		0.87	0	0
95.1369	0.04369	22.8885		0.871	0	0
95.1908	0.05388	18.5598		0.872	0	0
95.2332	0.04246	23.5516		0.873	0	0
95.2724	0.03914	25.5493		0.874	0	0
95.2939	0.02151	46.49		0.875	0	0
95.3326	0.03878	25.7865		0.876	0	0
95.3733	0.04068	24.5821		0.877	0	0
95.4259	0.05256	19.0259		0.878	0	0
95.4979	0.072	13.8889		0.879	0	0
95.5162	0.01828	54.7046		0.88	0	0
95.5767	0.06049	16.5317		0.881	0	0
95.6059	0.02925	34.188		0.882	0	0
95.6478	0.04193	23.8493		0.883	0	0
95.7101	0.06232	16.0462		0.884	0	0
95.7467	0.03659	27.3299		0.885	0	0
95.769	0.02222	45.0045		0.886	0	0
95.8025	0.03351	29.8418		0.887	0	0
95.8263	0.02379	42.0345		0.888	0	0
95.8646	0.03829	26.1165		0.889	0	0
95.9163	0.05176	19.3199		0.89	0	0
95.9529	0.03656	27.3523		0.891	0	0
95.9903	0.03743	26.7165		0.892	0	0
96.0315	0.04119	24.2777		0.893	0	0
96.0598	0.02828	35.3607		0.894	0	0
96.1033	0.04349	22.9938		0.895	0	0
96.1211	0.01787	55.9597		0.896	0	0
96.1394	0.01829	54.6747		0.897	0	0
96.1588	0.01935	51.6796		0.898	0	0
96.2618	0.10307	9.70214		0.899	0	0
96.3008	0.039	25.641		0.9	0	0
96.3341	0.03329	30.0391		0.901	0	0
96.3532	0.01908	52.4109		0.902	0	0
96.3987	0.0455	21.978		0.903	0	0
96.4239	0.02522	39.6511		0.904	0	0
96.4532	0.02926	34.1763		0.905	0	0
96.4812	0.02799	35.727		0.906	0	0
96.556	0.07486	13.3583		0.907	0	0
96.6059	0.04986	20.0562		0.908	0	0
96.6415	0.03557	28.1136		0.909	0	0
96.6721	0.03067	32.6052		0.91	0	0
96.7266	0.05449	18.352		0.911	0	0
96.7676	0.04093	24.432		0.912	0	0
96.8302	0.06262	15.9693		0.913	0	0
96.8965	0.06637	15.067		0.914	0	0
96.946	0.04942	20.2347		0.915	0	0
97.0075	0.06156	16.2443		0.916	0	0
97.0632	0.05571	17.9501		0.917	0	0
97.0977	0.03449	28.9939		0.918	0	0
97.1383	0.0406	24.6305		0.919	0	0
97.1758	0.03747	26.688		0.92	0	0
97.2106	0.03483	28.7109		0.921	0	0
97.2665	0.05589	17.8923		0.922	0	0
97.3462	0.07969	12.5486		0.923	0	0
97.3936	0.04738	21.106		0.924	0	0
97.4089	0.01535	65.1466		0.925	0	0
97.467	0.05803	17.2325		0.926	0	0
97.5032	0.03618	27.6396		0.927	0	0
97.5321	0.02895	34.5423		0.928	0	0
97.5903	0.05822	17.1762		0.929	0	0
97.6422	0.05192	19.2604		0.93	0	0
97.6957	0.05344	18.7126		0.931	0	0
97.7379	0.04223	23.6798		0.932	0	0
97.7633	0.02536	39.4322		0.933	0	0
97.7799	0.01665	60.0601		0.934	0	0
97.8439	0.06402	15.6201		0.935	0	0
97.8761	0.03221	31.0463		0.936	0	0
97.8992	0.02304	43.4028		0.937	0	0
98.0041	0.10486	9.53652		0.938	0	0
98.0583	0.05421	18.4468		0.939	0	0
98.1092	0.05092	19.6386		0.94	0	0
98.1511	0.04193	23.8493		0.941	0	0
98.182	0.03091	32.352		0.942	0	1
98.2568	0.07477	13.3743		0.943	0	0
98.2869	0.03012	33.2005		0.944	0	0
98.3457	0.05877	17.0155		0.945	0	0
98.4094	0.06367	15.706		0.946	0	0
98.4442	0.03484	28.7026		0.947	0	0
98.4837	0.03948	25.3293		0.948	0	0
98.5595	0.07583	13.1874		0.949	0	0
98.6084	0.04892	20.4415		0.95	0	0
98.6445	0.03611	27.6932		0.951	0	0
98.6914	0.04685	21.3447		0.952	0	0
98.7562	0.0648	15.4321		0.953	0	0
98.8073	0.05113	19.558		0.954	0	0
98.8256	0.01833	54.5554		0.955	0	0
98.8954	0.06976	14.3349		0.956	0	0
98.9401	0.04467	22.3864		0.957	0	0
98.9725	0.03242	30.8452		0.958	0	0
99.0402	0.06774	14.7623		0.959	0	0
99.0639	0.02366	42.2654		0.96	0	0
99.1299	0.066	15.1515		0.961	0	0
99.1455	0.01562	64.0205		0.962	0	0
99.1591	0.01354	73.8552		0.963	0	0
99.2461	0.087	11.4943		0.964	0	0
99.3147	0.06861	14.5751		0.965	0	0
99.3667	0.052	19.2308		0.966	0	0
99.3882	0.02158	46.3392		0.967	0	0
99.4137	0.02549	39.2311		0.968	0	0
99.4749	0.06114	16.3559		0.969	0	0
99.5091	0.03426	29.1886		0.97	0	0
99.5307	0.02153	46.4468		0.971	0	0
99.587	0.05632	17.7557		0.972	0	0
99.6709	0.08394	11.9133		0.973	0	0
99.7119	0.04096	24.4141		0.974	0	0
99.774	0.06213	16.0953		0.975	0	0
99.8239	0.04988	20.0481		0.976	0	0
99.881	0.0571	17.5131		0.977	0	0
99.9691	0.08812	11.3482		0.978	0	0
100.003	0.03404	29.3772		0.979	0	0
100.027	0.02383	41.9639		0.98	0	0
100.057	0.03008	33.2447		0.981	0	0
100.124	0.06695	14.9365		0.982	0	0
100.214	0.08987	11.1272		0.983	0	0
100.245	0.0312	32.0513		0.984	0	0
100.289	0.04414	22.6552		0.985	0	0
100.349	0.05933	16.8549		0.986	0	0
100.386	0.03756	26.6241		0.987	1	0
100.452	0.06553	15.2602		0.988	0	0
100.504	0.05265	18.9934		0.989	0	0
100.603	0.09846	10.1564		0.99	0	1
100.622	0.01887	52.9942		0.991	0	0
100.672	0.05007	19.972		0.992	0	0
100.73	0.05818	17.188		0.993	0	0
100.744	0.01433	69.7837		0.994	0	0
100.796	0.05221	19.1534		0.995	0	0
100.863	0.06646	15.0466		0.996	0	0
100.973	0.11043	9.05551		0.997	0	0
101	0.02653	37.6932		0.998	0	0
101.069	0.06904	14.4844		0.999	0	0
101.183	0.11437	8.74355
101.213	0.0298	33.557
101.286	0.07255	13.7836
101.373	0.08771	11.4012
101.417	0.04377	22.8467
101.489	0.07226	13.8389
101.521	0.03146	31.7864
101.59	0.06959	14.3699
101.63	0.0398	25.1256
101.659	0.02843	35.1741
101.74	0.08163	12.2504
101.773	0.03273	30.553
101.832	0.05862	17.059
101.855	0.02346	42.6257
101.902	0.04672	21.4041
101.924	0.02203	45.3926
101.982	0.05837	17.1321
102.014	0.03211	31.1429
102.051	0.0372	26.8817
102.09	0.03872	25.8264
102.136	0.04595	21.7628
102.175	0.03882	25.7599
102.209	0.03366	29.7089
102.29	0.08183	12.2205
102.35	0.05989	16.6973
102.387	0.03623	27.6014
102.491	0.1041	9.60615
102.527	0.03594	27.8242
102.562	0.03538	28.2646
102.594	0.03204	31.211
102.761	0.16734	5.97586
102.853	0.09131	10.9517
102.889	0.03584	27.9018
102.927	0.03818	26.1917
102.957	0.02979	33.5683
102.987	0.03083	32.4359
103.068	0.08068	12.3946
103.088	0.02036	49.1159
103.151	0.06305	15.8604
103.184	0.03257	30.7031
103.248	0.06397	15.6323
103.304	0.05573	17.9437
103.357	0.0536	18.6567
103.391	0.03357	29.7885
103.447	0.05578	17.9276
103.461	0.01451	68.918
103.532	0.07102	14.0805
103.558	0.02533	39.4789
103.623	0.06581	15.1953
103.663	0.04004	24.975
103.678	0.01452	68.8705
103.701	0.02347	42.6076
103.735	0.03359	29.7708
103.802	0.06683	14.9633
103.825	0.02319	43.122
103.926	0.1008	9.92063
103.943	0.01762	56.7537
103.996	0.05308	18.8395
104.033	0.03682	27.1592
104.063	0.03	33.3333
104.141	0.07729	12.9383
104.187	0.04602	21.7297
104.288	0.10092	9.90884
104.388	0.10074	9.92654
104.455	0.06676	14.979
104.484	0.02916	34.2936
104.566	0.08139	12.2865
104.659	0.0931	10.7411
104.732	0.07294	13.7099
104.787	0.05577	17.9308
104.882	0.09473	10.5563
104.942	0.06015	16.6251
104.998	0.05546	18.031
105.076	0.07791	12.8353
105.106	0.03008	33.2447
105.192	0.08668	11.5367
105.228	0.03557	28.1136
105.278	0.05003	19.988
105.313	0.03477	28.7604
105.372	0.05898	16.9549
105.408	0.03617	27.6472
105.449	0.041	24.3902
105.641	0.19162	5.21866
105.725	0.08411	11.8892
105.821	0.09606	10.4102
105.895	0.07396	13.5208
105.918	0.02372	42.1585
106.005	0.08624	11.5955
106.039	0.03407	29.3513
106.096	0.05739	17.4246
106.108	0.01171	85.3971
106.213	0.10534	9.49307
106.277	0.06434	15.5424
106.382	0.10493	9.53016
106.445	0.06277	15.9312
106.471	0.02634	37.9651
106.527	0.0554	18.0505
106.604	0.07704	12.9803
106.681	0.07727	12.9416
106.719	0.03779	26.462
106.766	0.04721	21.182
106.861	0.09463	10.5675
107.08	0.21923	4.56142
107.188	0.10757	9.29627
107.283	0.09496	10.5307
107.358	0.0751	13.3156
107.448	0.09005	11.1049
107.606	0.1578	6.33714
107.676	0.0701	14.2653
107.778	0.10199	9.80488
107.847	0.06986	14.3143
107.907	0.05953	16.7983
107.968	0.06088	16.4258
108.125	0.15664	6.38407
108.202	0.0773	12.9366
108.44	0.23784	4.20451
108.487	0.04689	21.3265
108.657	0.17021	5.8751
108.751	0.09413	10.6236
108.778	0.02675	37.3832
108.86	0.08249	12.1227
108.941	0.08082	12.3732
109.067	0.12556	7.96432
109.077	0.01053	94.9668
109.141	0.06357	15.7307
109.227	0.08632	11.5848
109.344	0.11684	8.55871
109.399	0.05502	18.1752
109.474	0.0756	13.2275
109.554	0.07933	12.6056
109.687	0.13371	7.47887
109.83	0.14304	6.99105
109.904	0.07387	13.5373
110.034	0.12993	7.69645
110.144	0.1098	9.10747
110.197	0.05299	18.8715
110.303	0.10572	9.45895
110.495	0.19184	5.21268
110.508	0.0131	76.3359
110.573	0.06544	15.2812
110.714	0.14048	7.11845
110.763	0.04937	20.2552
110.817	0.05368	18.6289
110.964	0.14714	6.79625
111.108	0.14388	6.95024
111.138	0.03049	32.7976
111.21	0.07212	13.8658
111.272	0.06185	16.1681
111.621	0.3491	2.86451
111.672	0.05091	19.6425
111.737	0.06484	15.4226
111.775	0.03814	26.2192
111.853	0.07738	12.9232
112	0.14731	6.78841
112.22	0.22008	4.5438
112.415	0.19495	5.12952
112.493	0.07826	12.7779
112.515	0.02178	45.9137
112.665	0.15014	6.66045
112.816	0.15124	6.61201
112.844	0.02746	36.4166
112.926	0.08231	12.1492
113.062	0.13554	7.3779
113.389	0.32772	3.05139
113.511	0.12181	8.20951
113.545	0.03413	29.2997
113.905	0.35998	2.77793
113.991	0.08578	11.6577
114.069	0.07829	12.773
114.113	0.04411	22.6706
114.17	0.05654	17.6866
114.335	0.16542	6.04522
114.446	0.11078	9.0269
114.526	0.07955	12.5707
114.62	0.09437	10.5966
114.676	0.05593	17.8795
114.902	0.22571	4.43046
115.138	0.23674	4.22404
115.298	0.15923	6.28022
115.422	0.12433	8.04311
115.547	0.12509	7.99424
115.609	0.06193	16.1473
115.713	0.10365	9.64785
115.791	0.07786	12.8436
115.863	0.07193	13.9024
115.907	0.04444	22.5023
116.039	0.13165	7.5959
116.141	0.10281	9.72668
116.165	0.0238	42.0168
116.233	0.0675	14.8148
116.388	0.15523	6.44205
116.484	0.09579	10.4395
116.539	0.05485	18.2315
116.576	0.03706	26.9833
116.6	0.02405	41.58
116.707	0.10746	9.30579
116.799	0.0922	10.846
117.02	0.22032	4.53885
117.183	0.16345	6.11808
117.266	0.08256	12.1124
117.368	0.10239	9.76658
117.83	0.46174	2.16572
117.846	0.01667	59.988
118.044	0.1976	5.06073
118.351	0.30669	3.26062
118.423	0.07214	13.8619
118.877	0.45365	2.20434
118.904	0.02772	36.075
119.107	0.20279	4.93121
119.188	0.08092	12.3579
119.237	0.04861	20.5719
119.415	0.17855	5.60067
119.45	0.03463	28.8767
119.565	0.11546	8.66101
119.596	0.03112	32.1337
119.8	0.20337	4.91715
119.873	0.07348	13.6091
119.96	0.08675	11.5274
120.059	0.09908	10.0929
120.093	0.03381	29.577
120.326	0.23314	4.28927
120.736	0.41029	2.4373
120.91	0.17378	5.7544
121.011	0.10084	9.9167
121.031	0.02029	49.2854
121.685	0.65381	1.5295
121.861	0.17557	5.69573
122.021	0.16059	6.22704
122.066	0.0448	22.3214
122.301	0.23524	4.25098
122.367	0.06548	15.2718
122.608	0.2409	4.1511
122.661	0.05323	18.7864
122.75	0.08909	11.2246
122.789	0.03886	25.7334
122.832	0.04275	23.3918
122.988	0.15621	6.40164
123.104	0.11661	8.57559
123.348	0.24397	4.09886
123.708	0.35982	2.77917
123.732	0.02407	41.5455
123.806	0.07423	13.4716
123.928	0.12175	8.21355
124.014	0.0862	11.6009
124.067	0.05259	19.015
124.211	0.14382	6.95314
124.242	0.03121	32.041
124.349	0.10715	9.33271
124.378	0.02848	35.1124
124.463	0.08587	11.6455
124.633	0.1692	5.91017
124.725	0.09222	10.8436
124.85	0.12469	8.01989
124.916	0.06657	15.0218
124.967	0.05118	19.5389
125.184	0.21658	4.61723
125.223	0.03918	25.5232
125.394	0.17074	5.85686
125.465	0.07159	13.9684
125.476	0.01032	96.8992
125.58	0.10434	9.58405
125.642	0.06192	16.1499
125.721	0.07901	12.6566
125.836	0.11495	8.69943
125.857	0.02079	48.1
125.91	0.05315	18.8147
126.003	0.0933	10.7181
126.055	0.05212	19.1865
126.082	0.02685	37.2439
126.123	0.04118	24.2836
126.201	0.07732	12.9333
126.251	0.05063	19.7511
126.272	0.02029	49.2854
126.367	0.09578	10.4406
126.583	0.21534	4.64382
126.626	0.04342	23.0309
126.686	0.05954	16.7954
126.722	0.03676	27.2035
126.757	0.03445	29.0276
126.886	0.12873	7.7682
126.954	0.06875	14.5455
127.015	0.06041	16.5536
127.085	0.06992	14.3021
127.184	0.09965	10.0351
127.203	0.01869	53.5045
127.266	0.06282	15.9185
127.303	0.03699	27.0343
127.354	0.05152	19.4099
127.414	0.05933	16.8549
127.46	0.04646	21.5239
127.48	0.0198	50.5051
127.521	0.0407	24.57
127.592	0.07089	14.1064
127.685	0.09343	10.7032
127.768	0.08285	12.07
127.818	0.04997	20.012
127.969	0.15109	6.61857
127.999	0.03	33.3333
128.06	0.0607	16.4745
128.087	0.02744	36.4431
128.228	0.14059	7.11288
128.28	0.05273	18.9645
128.31	0.02927	34.1647
128.428	0.11813	8.46525
128.476	0.0481	20.79
128.596	0.12053	8.29669
128.622	0.02534	39.4633
128.663	0.04125	24.2424
128.729	0.06646	15.0466
128.821	0.09192	10.879
128.917	0.09608	10.408
128.962	0.04496	22.242
129.14	0.17775	5.62588
129.181	0.04037	24.7709
129.21	0.02978	33.5796
129.229	0.01834	54.5256
129.293	0.06477	15.4392
129.308	0.01495	66.8896
129.341	0.03233	30.931
129.395	0.05471	18.2782
129.513	0.11743	8.51571
129.602	0.08899	11.2372
129.658	0.05622	17.7873
129.734	0.07548	13.2485
129.777	0.04314	23.1803
129.821	0.04436	22.5428
129.868	0.0474	21.097
129.95	0.08149	12.2714
130.066	0.11572	8.64155
130.119	0.05292	18.8964
130.159	0.04022	24.8633
130.208	0.04905	20.3874
130.241	0.03289	30.4044
130.252	0.01127	88.7311
130.318	0.06611	15.1263
130.444	0.12621	7.9233
130.474	0.02965	33.7268
130.555	0.08113	12.3259
130.669	0.11355	8.80669
130.752	0.08305	12.0409
130.853	0.10108	9.89315
130.894	0.04171	23.9751
130.969	0.07411	13.4935
131.055	0.08677	11.5247
131.211	0.15554	6.42921
131.252	0.04118	24.2836
131.303	0.05109	19.5733
131.34	0.03693	27.0783
131.396	0.05568	17.9598
131.443	0.04725	21.164
131.481	0.03827	26.1301
131.531	0.04939	20.247
131.609	0.07782	12.8502
131.685	0.0764	13.089
131.743	0.0585	17.094
131.801	0.05715	17.4978
131.826	0.02496	40.0641
131.851	0.02596	38.5208
131.951	0.09939	10.0614
132.013	0.06174	16.197
132.082	0.06902	14.4886
132.108	0.02603	38.4172
132.168	0.06056	16.5125
132.243	0.07495	13.3422
132.292	0.04858	20.5846
132.403	0.11132	8.98311
132.422	0.01943	51.4668
132.487	0.06497	15.3917
132.526	0.03865	25.8732
132.577	0.05081	19.6812
132.708	0.13132	7.61499
132.74	0.03148	31.7662
132.781	0.04149	24.1022
132.909	0.12789	7.81922
132.92	0.01108	90.2527
132.965	0.0444	22.5225
133.037	0.07218	13.8543
133.081	0.04375	22.8571
133.131	0.05055	19.7824
133.174	0.04294	23.2883
133.231	0.05705	17.5285
133.259	0.02753	36.324
133.313	0.05482	18.2415
133.333	0.01958	51.0725
133.369	0.03644	27.4424
133.428	0.05868	17.0416
133.575	0.14708	6.79902
133.601	0.0263	38.0228
133.651	0.04971	20.1167
133.747	0.09588	10.4297
133.805	0.05829	17.1556
133.878	0.07217	13.8562
133.958	0.08096	12.3518
134.027	0.06823	14.6563
134.096	0.0689	14.5138
134.199	0.10289	9.71912
134.232	0.03307	30.2389
134.264	0.03239	30.8737
134.307	0.0427	23.4192
134.441	0.13425	7.44879
134.51	0.0686	14.5773
134.551	0.04156	24.0616
134.668	0.11642	8.58959
134.697	0.0298	33.557
134.779	0.08216	12.1714
134.855	0.0753	13.2802
134.871	0.01668	59.952
135.01	0.13866	7.21189
135.061	0.05121	19.5274
135.117	0.05521	18.1127
135.213	0.09652	10.3605
135.27	0.05671	17.6336
135.324	0.05376	18.6012
135.401	0.07798	12.8238
135.48	0.0783	12.7714
135.509	0.0292	34.2466
135.602	0.09289	10.7654
135.616	0.01445	69.2042
135.641	0.02464	40.5844
135.714	0.07291	13.7155
135.761	0.04755	21.0305
135.854	0.09269	10.7887
135.982	0.12769	7.83147
136.03	0.04799	20.8377
136.146	0.1163	8.59845
136.165	0.01877	53.2765
136.265	0.10011	9.98901
136.382	0.1173	8.52515
136.43	0.04727	21.1551
136.499	0.06946	14.3968
136.527	0.02816	35.5114
136.679	0.15169	6.59239
136.823	0.14437	6.92665
136.843	0.01945	51.4139
136.945	0.10228	9.77708
137.013	0.06827	14.6477
137.102	0.08921	11.2095
137.243	0.14014	7.13572
137.325	0.08278	12.0802
137.352	0.02623	38.1243
137.393	0.04136	24.1779
137.431	0.03764	26.5675
137.505	0.07418	13.4807
137.578	0.07295	13.708
137.596	0.01782	56.1167
137.654	0.05892	16.9722
137.703	0.04838	20.6697
137.805	0.10264	9.74279
137.829	0.02392	41.806
137.868	0.0384	26.0417
137.94	0.07265	13.7646
138.242	0.3018	3.31345
138.274	0.03154	31.7058
138.422	0.14789	6.76178
138.535	0.11322	8.83236
138.568	0.03328	30.0481
138.63	0.06218	16.0823
138.71	0.08003	12.4953
138.965	0.25479	3.9248
139.069	0.10347	9.66464
139.137	0.06825	14.652
139.198	0.06141	16.284
139.245	0.04638	21.561
139.261	0.0161	62.1118
139.401	0.14015	7.13521
139.428	0.02695	37.1058
139.455	0.0269	37.1747
139.526	0.07162	13.9626
139.66	0.13343	7.49457
139.69	0.03	33.3333
139.734	0.04377	22.8467
139.824	0.09022	11.084
139.91	0.08633	11.5835
139.961	0.0512	19.5313
139.977	0.01614	61.9579
140.058	0.08036	12.444
140.138	0.07997	12.5047
140.153	0.01488	67.2043
140.237	0.0842	11.8765
140.27	0.03294	30.3582
140.369	0.09929	10.0715
140.411	0.04179	23.9292
140.441	0.02992	33.4225
140.491	0.04976	20.0965
140.532	0.04091	24.4439
140.565	0.03322	30.1023
140.686	0.12122	8.24946
140.787	0.10076	9.92457
140.844	0.05688	17.5809
140.993	0.14968	6.68092
141.06	0.06629	15.0852
141.119	0.05932	16.8577
141.245	0.12632	7.9164
141.309	0.06361	15.7208
141.373	0.06453	15.4967
141.469	0.09574	10.445
141.488	0.01867	53.5619
141.692	0.20417	4.89788
141.766	0.07361	13.5851
141.869	0.10321	9.68898
141.974	0.1053	9.49668
142.037	0.06269	15.9515
142.111	0.07417	13.4825
142.181	0.06976	14.3349
142.545	0.3641	2.7465
142.658	0.11336	8.82145
142.688	0.0297	33.67
142.784	0.09572	10.4471
142.848	0.06426	15.5618
142.922	0.07447	13.4282
143.028	0.10602	9.43218
143.079	0.05051	19.7981
143.157	0.07857	12.7275
143.274	0.11656	8.57927
143.37	0.0962	10.395
143.611	0.24117	4.14645
143.752	0.14038	7.12352
143.918	0.16679	5.99556
143.968	0.04937	20.2552
144.131	0.16304	6.13346
144.183	0.05243	19.073
144.354	0.17035	5.87027
144.462	0.10822	9.24044
144.474	0.01212	82.5083
144.534	0.0603	16.5837
144.679	0.14446	6.92233
144.742	0.06364	15.7134
145.546	0.80309	1.24519
145.731	0.18542	5.39316
145.911	0.17984	5.5605
145.988	0.07707	12.9752
146.202	0.21437	4.66483
146.334	0.13184	7.58495
146.439	0.10495	9.52835
146.475	0.03623	27.6014
146.56	0.08497	11.7689
146.666	0.10571	9.45984
146.958	0.29164	3.42888
147.017	0.05965	16.7645
147.1	0.0824	12.1359
147.177	0.07771	12.8684
147.2	0.02231	44.8229
147.3	0.10081	9.91965
147.315	0.01433	69.7837
147.51	0.19529	5.12059
147.593	0.08255	12.1139
147.616	0.02379	42.0345
147.739	0.12261	8.15594
148.12	0.38052	2.62798
148.423	0.30333	3.29674
148.716	0.293	3.41297
148.858	0.14222	7.03136
149.042	0.18389	5.43803
149.054	0.01199	83.4028
149.079	0.02479	40.3388
149.148	0.06906	14.4802
149.244	0.09609	10.4069
149.275	0.03122	32.0307
149.359	0.08409	11.892
149.716	0.35713	2.8001
149.933	0.2165	4.61894
150.057	0.12419	8.05218
150.089	0.03224	31.0174
150.149	0.05986	16.7056
150.209	0.05997	16.675
150.252	0.04323	23.1321
150.275	0.02287	43.7254
150.462	0.18636	5.36596
150.486	0.02438	41.0172
150.645	0.15867	6.30239
150.722	0.07716	12.9601
150.748	0.0263	38.0228
150.873	0.12522	7.98594
151.001	0.12725	7.85855
151.057	0.05685	17.5901
151.356	0.29911	3.34325
151.387	0.03057	32.7118
151.601	0.2141	4.67071
151.62	0.0186	53.7634
151.7	0.08044	12.4316
151.714	0.01332	75.0751
151.773	0.05983	16.714
151.912	0.13831	7.23014
152.018	0.1062	9.4162
152.124	0.10608	9.42685
152.235	0.11151	8.96781
152.357	0.12115	8.25423
152.715	0.35882	2.78691
152.852	0.13638	7.33245
152.952	0.10027	9.97307
153.037	0.08472	11.8036
153.285	0.24774	4.03649
153.36	0.0757	13.21
153.399	0.03888	25.7202
153.817	0.4176	2.39464
154.176	0.35904	2.7852
154.237	0.06167	16.2153
154.307	0.06941	14.4071
154.431	0.12434	8.04246
154.585	0.15358	6.51126
154.657	0.07267	13.7608
154.73	0.07299	13.7005
154.756	0.02609	38.3289
154.87	0.11353	8.80824
154.889	0.01855	53.9084
155	0.11105	9.00495
155.068	0.06835	14.6306
155.103	0.03529	28.3366
155.205	0.10174	9.82898
155.235	0.03007	33.2557
155.346	0.11069	9.03424
155.379	0.0331	30.2115
155.469	0.09002	11.1086
155.582	0.1134	8.81834
155.669	0.0868	11.5207
155.718	0.04911	20.3625
155.745	0.02656	37.6506
155.783	0.03826	26.137
155.893	0.11046	9.05305
155.932	0.03812	26.2329
156.016	0.0848	11.7925
156.109	0.09217	10.8495
156.217	0.10885	9.18695
156.307	0.08946	11.1782
156.442	0.13481	7.41785
156.61	0.16839	5.93859
156.704	0.09425	10.6101
156.759	0.05427	18.4264
156.792	0.03292	30.3767
156.81	0.01888	52.9661
156.891	0.08065	12.3993
156.913	0.02146	46.5983
157.008	0.09573	10.446
157.019	0.01054	94.8767
157.073	0.05401	18.5151
157.207	0.13407	7.45879
157.291	0.08428	11.8652
157.363	0.07182	13.9237
157.374	0.01084	92.2509
157.439	0.06501	15.3822
157.515	0.07615	13.132
157.588	0.07258	13.7779
157.62	0.03201	31.2402
157.71	0.09094	10.9963
157.78	0.06991	14.3041
157.859	0.07825	12.7796
157.909	0.05001	19.996
158.015	0.1067	9.37207
158.046	0.0304	32.8947
158.111	0.06481	15.4297
158.183	0.07255	13.7836
158.239	0.0561	17.8253
158.269	0.02963	33.7496
158.427	0.15835	6.31512
158.656	0.22911	4.36472
158.699	0.0423	23.6407
158.72	0.02163	46.2321
158.77	0.04992	20.0321
158.809	0.03893	25.6871
158.885	0.07614	13.1337
158.981	0.09618	10.3972
159.056	0.07456	13.412
159.122	0.06556	15.2532
159.197	0.07587	13.1804
159.307	0.1094	9.14077
159.318	0.01141	87.6424
159.389	0.07119	14.0469
159.415	0.02579	38.7747
159.497	0.08161	12.2534
159.572	0.07552	13.2415
159.598	0.02617	38.2117
159.726	0.12718	7.86287
159.74	0.01395	71.6846
159.854	0.11422	8.75503
159.961	0.10719	9.32923
159.998	0.03668	27.2628
160.093	0.09571	10.4482
160.237	0.14361	6.9633
160.262	0.02456	40.7166
160.301	0.03911	25.5689
160.319	0.01814	55.1268
160.411	0.09224	10.8413
160.432	0.0213	46.9484
160.528	0.0958	10.4384
160.601	0.07261	13.7722
160.675	0.07445	13.4318
160.738	0.06272	15.9439
160.749	0.011	90.9091
160.836	0.0866	11.5473
160.881	0.0457	21.8818
161.047	0.16584	6.02991
161.147	0.10004	9.996
161.16	0.01258	79.4913
161.242	0.08262	12.1036
161.31	0.06789	14.7297
161.386	0.07627	13.1113
161.415	0.02886	34.65
161.48	0.06482	15.4273
161.522	0.04158	24.05
161.553	0.03143	31.8167
161.573	0.01962	50.9684
161.649	0.07664	13.048
161.688	0.03871	25.8331
161.738	0.0498	20.0803
161.812	0.07447	13.4282
161.951	0.13862	7.21397
162.026	0.07487	13.3565
162.055	0.02932	34.1064
162.111	0.05608	17.8317
162.185	0.07342	13.6203
162.257	0.07273	13.7495
162.287	0.02968	33.6927
162.337	0.05027	19.8926
162.56	0.22247	4.49499
162.616	0.05627	17.7715
162.684	0.06799	14.708
162.899	0.21459	4.66005
162.922	0.02313	43.2339
162.955	0.03269	30.5904
163.047	0.09228	10.8366
163.093	0.0461	21.692
163.185	0.09247	10.8143
163.367	0.18136	5.5139
163.398	0.03153	31.7158
163.425	0.0267	37.4532
163.461	0.03608	27.7162
163.606	0.14454	6.9185
163.677	0.07113	14.0588
163.719	0.04219	23.7023
163.797	0.0784	12.7551
163.894	0.09669	10.3423
163.958	0.06386	15.6593
164.053	0.09561	10.4592
164.071	0.01751	57.1102
164.155	0.0836	11.9617
164.27	0.11546	8.66101
164.421	0.15128	6.61026
164.899	0.47784	2.09275
165.28	0.38111	2.62391
165.346	0.06549	15.2695
165.557	0.21121	4.73462
165.938	0.38104	2.6244
166.063	0.12468	8.02053
166.216	0.15331	6.52273
166.244	0.0284	35.2113
166.344	0.09917	10.0837
166.381	0.03781	26.448
166.486	0.10461	9.55932
166.57	0.08413	11.8864
166.622	0.05212	19.1865
166.675	0.05269	18.9789
166.698	0.02318	43.1406
166.745	0.04733	21.1282
166.774	0.02888	34.626
166.862	0.08753	11.4247
166.897	0.03534	28.2965
166.937	0.0395	25.3165
166.989	0.05271	18.9717
167.015	0.02521	39.6668
167.06	0.04532	22.0653
167.118	0.05784	17.2891
167.254	0.13602	7.35186
167.343	0.08889	11.2499
167.505	0.16224	6.16371
167.591	0.08576	11.6604
167.634	0.04359	22.941
167.697	0.06291	15.8957
167.734	0.03654	27.3673
167.772	0.03806	26.2743
167.834	0.06207	16.1108
168.003	0.16891	5.92031
168.078	0.07569	13.2118
168.238	0.15989	6.2543
168.262	0.02314	43.2152
168.336	0.07419	13.4789
168.415	0.07915	12.6342
168.446	0.03081	32.457
168.489	0.04302	23.245
168.502	0.0133	75.188
168.568	0.06649	15.0399
168.641	0.07214	13.8619
168.707	0.06656	15.024
168.75	0.04288	23.3209
168.8	0.05009	19.9641
168.949	0.14924	6.70062
169.006	0.05652	17.6929
169.104	0.09837	10.1657
169.257	0.1529	6.54022
169.895	0.638	1.5674
170.239	0.34406	2.90647
170.341	0.1013	9.87167
170.381	0.04091	24.4439
170.462	0.08016	12.475
170.501	0.03917	25.5297
170.59	0.08887	11.2524
170.637	0.04693	21.3083
170.727	0.09057	11.0412
170.757	0.03026	33.0469
170.797	0.03916	25.5363
170.852	0.05583	17.9115
170.942	0.08974	11.1433
171.017	0.07474	13.3797
171.07	0.05297	18.8786
171.135	0.06541	15.2882
171.167	0.03223	31.027
171.194	0.02669	37.4672
171.223	0.02848	35.1124
171.25	0.02702	37.0096
171.333	0.0831	12.0337
171.413	0.07976	12.5376
171.508	0.09588	10.4297
171.529	0.02089	47.8698
171.622	0.09243	10.819
171.671	0.04942	20.2347
171.727	0.05582	17.9147
171.763	0.03648	27.4123
171.805	0.04115	24.3013
171.833	0.02861	34.9528
171.905	0.07139	14.0076
171.924	0.01895	52.7704
171.943	0.01953	51.2033
171.968	0.0253	39.5257
172.025	0.05709	17.5162
172.13	0.10491	9.53198
172.149	0.01846	54.1712
172.207	0.05851	17.0911
172.253	0.04552	21.9684
172.307	0.05455	18.3318
172.385	0.07746	12.9099
172.418	0.03342	29.9222
172.464	0.04545	22.0022
172.482	0.01872	53.4188
172.58	0.09706	10.3029
172.598	0.01832	54.5852
172.751	0.15319	6.52784
172.87	0.11929	8.38293
172.899	0.02864	34.9162
172.969	0.07041	14.2025
172.991	0.02195	45.5581
173.039	0.04791	20.8725
173.112	0.07254	13.7855
173.211	0.09879	10.1225
173.24	0.02939	34.0252
173.567	0.32674	3.06054
174.007	0.4408	2.2686
174.501	0.49314	2.02782
174.62	0.11985	8.34376
174.666	0.04581	21.8293
174.693	0.0271	36.9004
174.716	0.02219	45.0653
174.823	0.10768	9.28678
174.882	0.05902	16.9434
174.969	0.08696	11.4995
174.998	0.02882	34.6981
175.065	0.06722	14.8765
175.078	0.01239	80.7103
175.106	0.02814	35.5366
175.125	0.01919	52.1105
175.17	0.0451	22.1729
175.187	0.01666	60.024
175.265	0.07855	12.7307
175.284	0.01882	53.135
175.359	0.07501	13.3316
175.403	0.04393	22.7635
175.49	0.08733	11.4508
175.512	0.02134	46.8604
175.538	0.02609	38.3289
175.597	0.05933	16.8549
175.645	0.04774	20.9468
175.696	0.05065	19.7433
175.726	0.03004	33.2889
175.829	0.10386	9.62835
175.85	0.02097	47.6872
175.875	0.02504	39.9361
175.971	0.09574	10.445
175.984	0.01282	78.0031
176.048	0.06381	15.6715
176.077	0.0294	34.0136
176.161	0.0838	11.9332
176.289	0.12807	7.80823
176.32	0.03098	32.2789
176.346	0.02549	39.2311
176.41	0.06443	15.5207
176.478	0.06817	14.6692
176.547	0.06921	14.4488
176.605	0.05718	17.4886
176.734	0.12938	7.72917
176.794	0.06013	16.6306
176.89	0.09573	10.446
176.931	0.041	24.3902
176.957	0.02636	37.9363
177.019	0.06223	16.0694
177.128	0.10882	9.18949
177.176	0.048	20.8333
177.208	0.03183	31.4169
177.24	0.03237	30.8928
177.313	0.07219	13.8523
177.37	0.05711	17.5101
177.416	0.0466	21.4592
177.437	0.02075	48.1928
177.495	0.05772	17.325
177.546	0.05158	19.3874
177.615	0.06877	14.5412
177.633	0.01778	56.243
177.651	0.01766	56.6251
177.752	0.10118	9.88338
177.818	0.06651	15.0353
177.831	0.01291	77.4593
177.863	0.03144	31.8066
177.974	0.11186	8.93975
177.987	0.01233	81.103
178.107	0.12031	8.31186
178.156	0.04932	20.2758
178.204	0.04726	21.1595
178.241	0.03742	26.7237
178.283	0.04199	23.8152
178.423	0.13957	7.16486
178.489	0.06595	15.163
178.594	0.10497	9.52653
178.618	0.0247	40.4858
178.644	0.02553	39.1696
178.664	0.01997	50.0751
178.748	0.08407	11.8948
178.888	0.14035	7.12504
179.27	0.38166	2.62013
179.803	0.53351	1.87438
180.06	0.25683	3.89363
180.421	0.36122	2.7684
180.461	0.03984	25.1004
180.556	0.09435	10.5988
180.715	0.15914	6.28378
180.96	0.24534	4.07598
181.112	0.15195	6.58111
181.142	0.02947	33.9328
181.235	0.09337	10.7101
181.261	0.02636	37.9363
181.329	0.06738	14.8412
181.412	0.08296	12.054
181.567	0.15509	6.44787
181.587	0.02053	48.7092
181.643	0.05573	17.9437
181.716	0.07345	13.6147
181.757	0.04029	24.8201
181.769	0.01186	84.317
181.859	0.09069	11.0266
181.897	0.03799	26.3227
181.937	0.03953	25.2972
181.957	0.02055	48.6618
181.987	0.02937	34.0483
182.111	0.12407	8.05997
182.154	0.04354	22.9674
182.166	0.01205	82.9876
182.195	0.0286	34.965
182.239	0.04445	22.4972
182.295	0.05532	18.0766
182.332	0.03725	26.8456
182.408	0.07645	13.0804
182.43	0.02129	46.9704
182.475	0.04486	22.2916
182.505	0.03039	32.9056
182.539	0.03408	29.3427
182.576	0.03713	26.9324
182.638	0.06211	16.1005
182.665	0.02715	36.8324
182.725	0.05975	16.7364
182.738	0.01303	76.746
182.771	0.03236	30.9023
182.782	0.01194	83.7521
182.819	0.03696	27.0563
182.85	0.03065	32.6264
182.876	0.02572	38.8802
182.905	0.02967	33.7041
182.952	0.04604	21.7202
182.98	0.02799	35.727
183.04	0.06002	16.6611
183.056	0.0165	60.6061
183.103	0.04676	21.3858
183.154	0.0516	19.3798
183.234	0.0798	12.5313
183.266	0.03197	31.2793
183.313	0.04672	21.4041
183.366	0.05317	18.8076
183.405	0.03935	25.413
183.421	0.01554	64.3501
183.521	0.10004	9.996
183.532	0.01099	90.9918
183.543	0.01151	86.881
183.628	0.08422	11.8737
183.665	0.0371	26.9542
183.679	0.01395	71.6846
183.765	0.08627	11.5915
183.796	0.03084	32.4254
183.82	0.02453	40.7664
183.868	0.04795	20.8551
183.906	0.0381	26.2467
184.076	0.1698	5.88928
184.1	0.02409	41.511
184.524	0.42364	2.36049
[truncated: 9,367 more rows]

## Sheet: Fig 6C-F
Fig 6C-F
Time (s)	ISI (s)	IF (spikes/s)		Time (s)	#ISI	#ISI	#ISI	Hazard	Hazard	Hazard
0.0469				0	0	0	0	0	0	0
0.06902	0.02212	45.208		0.001	0	0	0	0	0	0
0.20083	0.13181	7.58668		0.002	0	0	0	0	0	0
0.39724	0.19641	5.09139		0.003	0	0	0	0	0	0
0.48348	0.08624	11.5955		0.004	0	0	1	0	0	0.00044603
0.50889	0.02541	39.3546		0.005	0	4	0	0	0.00082085	0
0.61613	0.10724	9.32488		0.006	0	5	1	0	0.0010269	0.000446229
0.65397	0.03784	26.4271		0.007	0	9	0	0	0.00185033	0
0.78623	0.13226	7.56086		0.008	0	14	0	0	0.00288363	0
0.93911	0.15288	6.54108		0.009	0	6	1	0	0.00123941	0.000446429
1.00574	0.06663	15.0083		0.01	1	15	1	0.000687758	0.00310238	0.000446628
1.13124	0.1255	7.96813		0.011	0	13	0	0	0.0026971	0
1.15375	0.02251	44.4247		0.012	0	30	0	0	0.0062409	0
1.21997	0.06622	15.1012		0.013	0	28	1	0	0.00586142	0.000446828
1.39305	0.17308	5.77768		0.014	0	11	0	0	0.00231628	0
1.50829	0.11524	8.67754		0.015	0	38	1	0	0.00802026	0.000447027
1.67988	0.17159	5.82785		0.016	1	28	2	0.000688231	0.00595745	0.000894454
1.70499	0.02511	39.8248		0.017	0	35	0	0	0.00749144	0
1.8882	0.18321	5.45822		0.018	6	23	1	0.00413223	0.0049601	0.000447628
1.93473	0.04653	21.4915		0.019	5	25	4	0.00345781	0.00541829	0.00179131
1.97363	0.0389	25.7069		0.02	7	43	6	0.00485774	0.00937023	0.00269179
1.99628	0.02265	44.1501		0.021	9	37	3	0.00627615	0.00813902	0.00134953
2.06193	0.06565	15.2323		0.022	15	37	5	0.0105263	0.00820581	0.00225225
2.08696	0.02503	39.9521		0.023	10	44	8	0.0070922	0.009839	0.00361174
2.13174	0.04478	22.3314		0.024	7	31	1	0.005	0.0070009	0.000453104
2.18191	0.05017	19.9322		0.025	4	45	2	0.0028715	0.0102343	0.000906618
2.33588	0.15397	6.49477		0.026	5	37	2	0.00359971	0.00850184	0.000907441
2.40095	0.06507	15.3681		0.027	7	27	0	0.0050578	0.00625724	0
2.44083	0.03988	25.0752		0.028	0	44	1	0	0.0102612	0.000454133
2.52841	0.08758	11.4181		0.029	0	36	0	0	0.00848256	0
2.57344	0.04503	22.2074		0.03	2	42	0	0.00145243	0.00998099	0
2.7303	0.15686	6.37511		0.031	0	47	0	0	0.0112818	0
2.81286	0.08256	12.1124		0.032	0	31	1	0	0.0075261	0.000454339
2.85801	0.04515	22.1484		0.033	1	33	2	0.000727273	0.00807241	0.000909091
3.09693	0.23892	4.1855		0.034	0	28	0	0	0.00690506	0
3.21114	0.11421	8.7558		0.035	1	25	4	0.000727802	0.0062081	0.00181984
3.33621	0.12507	7.99552		0.036	2	43	9	0.00145666	0.0107446	0.0041021
3.38177	0.04556	21.9491		0.037	6	29	15	0.00437637	0.00732508	0.00686499
3.47025	0.08848	11.302		0.038	7	29	18	0.00512821	0.00737913	0.00829493
3.51053	0.04028	24.8262		0.039	9	46	32	0.00662739	0.0117918	0.0148699
3.64505	0.13452	7.43384		0.04	15	35	32	0.0111193	0.00907912	0.0150943
3.69192	0.04687	21.3356		0.041	14	31	49	0.0104948	0.00811518	0.0234674
3.75359	0.06167	16.2153		0.042	24	29	42	0.0181818	0.00765373	0.0205983
3.82063	0.06704	14.9165		0.043	27	30	28	0.0208333	0.00797872	0.014021
3.90348	0.08285	12.07		0.044	24	28	24	0.0189125	0.0075067	0.0121889
3.98791	0.08443	11.8441		0.045	27	41	13	0.0216867	0.0110751	0.0066838
4.03574	0.04783	20.9074		0.046	16	32	8	0.0131363	0.00874078	0.00414079
4.05738	0.02164	46.2107		0.047	13	26	3	0.0108153	0.00716451	0.00155925
4.23588	0.1785	5.60224		0.048	1	30	0	0.000841043	0.00832639	0
4.38752	0.15164	6.59457		0.049	2	42	1	0.0016835	0.0117548	0.000520562
4.40957	0.02205	45.3515		0.05	1	39	0	0.00084317	0.011045	0
4.45167	0.0421	23.753		0.051	0	32	0	0	0.0091638	0
4.53912	0.08745	11.4351		0.052	1	35	0	0.000843882	0.0101156	0
4.69323	0.15411	6.48887		0.053	0	25	0	0	0.00729927	0
4.73989	0.04666	21.4316		0.054	0	31	0	0	0.00911765	0
4.95273	0.21284	4.69836		0.055	1	32	2	0.000844595	0.00949837	0.00104167
4.9985	0.04577	21.8484		0.056	2	34	2	0.00169062	0.0101888	0.00104275
5.02771	0.02921	34.2349		0.057	4	32	5	0.00338696	0.00968816	0.0026096
5.05795	0.03024	33.0688		0.058	2	33	7	0.00169924	0.0100887	0.003663
5.14836	0.09041	11.0607		0.059	6	37	12	0.00510638	0.0114268	0.00630252
5.21147	0.06311	15.8453		0.06	11	24	18	0.00940975	0.00749766	0.00951374
5.2567	0.04523	22.1092		0.061	10	25	14	0.00863558	0.00786906	0.00747065
5.36907	0.11237	8.89917		0.062	11	38	14	0.00958188	0.0120558	0.00752688
5.41142	0.04235	23.6128		0.063	14	32	21	0.0123131	0.0102762	0.0113759
5.45886	0.04744	21.0793		0.064	24	35	17	0.0213713	0.0113563	0.00931507
5.50002	0.04116	24.2954		0.065	17	43	9	0.0154686	0.0141122	0.00497788
5.60901	0.10899	9.17515		0.066	22	32	7	0.0203327	0.0106525	0.00389105
5.76635	0.15734	6.35566		0.067	14	42	7	0.0132075	0.0141319	0.00390625
5.88846	0.12211	8.18934		0.068	10	32	1	0.00956023	0.0109215	0.000560224
5.93027	0.04181	23.9177		0.069	8	37	0	0.00772201	0.0127674	0
5.95738	0.02711	36.8868		0.07	2	42	0	0.00194553	0.0146802	0
6.08403	0.12665	7.89578		0.071	2	34	0	0.00194932	0.012061	0
6.26284	0.17881	5.59253		0.072	1	25	0	0.000976562	0.00897666	0
6.35441	0.09157	10.9206		0.073	1	50	0	0.000977517	0.0181159	0
6.41691	0.0625	16		0.074	1	31	1	0.000978474	0.0114391	0.000560538
6.45913	0.04222	23.6855		0.075	0	34	3	0	0.0126913	0.00168256
6.48362	0.02449	40.833		0.076	0	28	5	0	0.010586	0.00280899
6.59327	0.10965	9.11993		0.077	2	32	4	0.00195886	0.0122277	0.00225352
6.78511	0.19184	5.21268		0.078	3	30	10	0.00294406	0.0116054	0.00564653
6.83051	0.0454	22.0264		0.079	5	27	18	0.00492126	0.0105675	0.0102215
6.97683	0.14632	6.83434		0.08	6	23	36	0.00593472	0.0090981	0.020654
7.05049	0.07366	13.5759		0.081	11	35	36	0.0109453	0.0139721	0.0210896
7.09089	0.0404	24.7525		0.082	13	36	34	0.0130785	0.0145749	0.0203471
7.15286	0.06197	16.1368		0.083	16	37	33	0.0163099	0.0152013	0.0201588
7.2292	0.07634	13.0993		0.084	20	29	27	0.0207254	0.0120985	0.0168329
7.40577	0.17657	5.66348		0.085	20	36	17	0.021164	0.0152027	0.01078
7.42773	0.02196	45.5373		0.086	24	22	10	0.0259459	0.00943396	0.00641026
7.5324	0.10467	9.55384		0.087	18	32	10	0.0199778	0.0138528	0.00645161
7.55561	0.02321	43.0849		0.088	16	26	4	0.01812	0.0114135	0.0025974
7.73599	0.18038	5.54385		0.089	11	21	5	0.0126874	0.00932504	0.00325521
7.78067	0.04468	22.3814		0.09	11	18	1	0.0128505	0.00806813	0.000653168
7.86879	0.08812	11.3482		0.091	6	31	1	0.00710059	0.0140081	0.000653595
7.91077	0.04198	23.8209		0.092	0	20	0	0	0.0091659	0
8.08845	0.17768	5.6281		0.093	2	24	0	0.00238379	0.0111008	0
8.17737	0.08892	11.2461		0.094	0	22	2	0	0.01029	0.00130804
8.22334	0.04597	21.7533		0.095	1	29	4	0.00119474	0.0137051	0.00261952
8.42011	0.19677	5.08208		0.096	0	26	3	0	0.0124581	0.0019698
8.4843	0.06419	15.5788		0.097	0	21	4	0	0.0101892	0.00263158
8.50859	0.02429	41.1692		0.098	4	26	11	0.00478469	0.0127451	0.00725594
8.52721	0.01862	53.7057		0.099	1	30	5	0.00120192	0.0148957	0.00332226
8.57491	0.0477	20.9644		0.1	6	20	7	0.00722022	0.0100806	0.00466667
8.72436	0.14945	6.6912		0.101	4	19	13	0.00484848	0.00967413	0.0087073
8.75054	0.02618	38.1971		0.102	8	36	15	0.00974421	0.018509	0.0101351
8.79093	0.04039	24.7586		0.103	6	24	19	0.00738007	0.012572	0.0129693
8.85046	0.05953	16.7983		0.104	5	27	18	0.00619579	0.0143236	0.0124481
8.91819	0.06773	14.7645		0.105	16	21	4	0.0199501	0.0113025	0.00280112
9.13733	0.21914	4.56329		0.106	7	33	7	0.00890585	0.0179641	0.00491573
9.26893	0.1316	7.59878		0.107	14	30	4	0.0179718	0.0166297	0.00282287
9.39741	0.12848	7.78331		0.108	13	22	1	0.0169935	0.0124014	0.000707714
9.42855	0.03114	32.113		0.109	21	32	0	0.0279255	0.0182648	0
9.52949	0.10094	9.90688		0.11	7	23	0	0.00957592	0.0133721	0
9.5737	0.04421	22.6193		0.111	5	21	2	0.00690608	0.0123748	0.00141643
9.59342	0.01972	50.7099		0.112	6	25	0	0.00834492	0.0149165	0
9.6381	0.04468	22.3814		0.113	3	23	0	0.00420757	0.013931	0
9.66307	0.02497	40.0481		0.114	0	23	1	0	0.0141278	0.00070922
9.70749	0.04442	22.5124		0.115	2	21	3	0.0028169	0.0130841	0.00212917
9.75282	0.04533	22.0604		0.116	1	18	1	0.00141243	0.0113636	0.000711238
9.83736	0.08454	11.8287		0.117	0	22	5	0	0.0140485	0.00355872
9.94671	0.10935	9.14495		0.118	0	18	4	0	0.011658	0.00285714
10.1198	0.17311	5.77667		0.119	1	28	8	0.00141443	0.0183486	0.00573066
10.1859	0.0661	15.1286		0.12	4	33	11	0.00566572	0.0220294	0.00792507
10.2541	0.06823	14.6563		0.121	2	27	19	0.002849	0.01843	0.0137981
10.2766	0.02248	44.484		0.122	3	22	30	0.00428571	0.015299	0.0220913
10.3587	0.08211	12.1788		0.123	4	19	32	0.00573888	0.0134181	0.0240964
10.4863	0.1276	7.83699		0.124	8	13	24	0.011544	0.00930565	0.0185185
10.5061	0.01974	50.6586		0.125	6	16	16	0.00875912	0.0115607	0.0125786
10.5319	0.02577	38.8048		0.126	12	22	13	0.017673	0.0160819	0.0103503
10.8245	0.29263	3.41728		0.127	11	20	9	0.0164918	0.0148588	0.00724055
10.8877	0.06321	15.8203		0.128	11	19	6	0.0167683	0.0143288	0.00486224
10.9575	0.06981	14.3246		0.129	10	19	3	0.0155039	0.0145371	0.002443
11.0205	0.06302	15.868		0.13	10	16	1	0.015748	0.0124224	0.000816327
11.1352	0.11469	8.71916		0.131	14	18	0	0.0224	0.0141509	0
11.1579	0.02272	44.0141		0.132	12	15	0	0.0196399	0.0119617	0
11.2492	0.0913	10.9529		0.133	8	18	0	0.0133556	0.0145278	0
11.2914	0.04222	23.6855		0.134	5	17	2	0.00846024	0.013923	0.00163399
11.3162	0.02477	40.3714		0.135	5	12	2	0.00853242	0.00996678	0.00163666
11.4402	0.12395	8.06777		0.136	4	21	2	0.00688468	0.0176174	0.00163934
11.5751	0.13489	7.41345		0.137	2	10	5	0.0034662	0.00853971	0.00410509
11.6465	0.07149	13.988		0.138	2	19	4	0.00347826	0.0163652	0.00329761
11.7984	0.15188	6.58415		0.139	0	15	8	0	0.0131349	0.00661704
12.011	0.21256	4.70455		0.14	0	15	8	0	0.0133097	0.00666112
12.0545	0.04351	22.9832		0.141	1	18	14	0.0017452	0.0161871	0.0117351
12.0627	0.00817	122.399		0.142	0	20	18	0	0.0182815	0.0152672
12.1461	0.08341	11.989		0.143	3	14	14	0.00524476	0.0130354	0.0120586
12.2079	0.06182	16.176		0.144	2	16	13	0.00351494	0.0150943	0.0113339
12.2326	0.02466	40.5515		0.145	5	26	8	0.00881834	0.0249042	0.00705467
12.3437	0.11111	9.00009		0.146	10	23	10	0.0177936	0.0225933	0.00888099
12.4744	0.13075	7.64818		0.147	6	16	6	0.0108696	0.0160804	0.00537634
12.519	0.04456	22.4417		0.148	7	17	5	0.0128205	0.0173647	0.0045045
12.5595	0.04047	24.7097		0.149	11	10	4	0.0204082	0.010395	0.00361991
12.6016	0.04213	23.7361		0.15	6	9	2	0.0113636	0.00945378	0.00181653
12.6217	0.02008	49.8008		0.151	3	21	0	0.00574713	0.0222694	0
12.709	0.08735	11.4482		0.152	8	17	0	0.0154143	0.0184382	0
12.7631	0.05414	18.4706		0.153	9	14	2	0.0176125	0.0154696	0.00181984
12.8613	0.09815	10.1885		0.154	6	18	1	0.0119522	0.020202	0.000911577
12.8886	0.02735	36.5631		0.155	3	6	2	0.00604839	0.00687285	0.00182482
13.0161	0.12744	7.84683		0.156	3	17	3	0.00608519	0.0196078	0.00274223
13.061	0.04494	22.2519		0.157	0	10	2	0	0.0117647	0.00183318
13.1371	0.07604	13.151		0.158	3	19	5	0.00612245	0.022619	0.00459137
13.2331	0.096	10.4167		0.159	1	13	10	0.00205339	0.0158343	0.00922509
13.2986	0.06551	15.2648		0.16	0	9	6	0	0.0111386	0.00558659
13.5392	0.24066	4.15524		0.161	2	12	11	0.00411523	0.0150188	0.0102996
13.6063	0.06706	14.912		0.162	3	12	9	0.00619835	0.0152478	0.00851466
13.6477	0.04144	24.1313		0.163	3	10	19	0.00623701	0.0129032	0.0181298
13.6938	0.04607	21.7061		0.164	2	11	13	0.0041841	0.0143791	0.0126336
13.8418	0.14801	6.7563		0.165	6	13	10	0.012605	0.0172414	0.00984252
13.9489	0.10709	9.33794		0.166	2	6	8	0.00425532	0.00809717	0.00795229
14.0204	0.07153	13.9801		0.167	2	3	10	0.0042735	0.00408163	0.01002
14.0996	0.07912	12.639		0.168	7	14	1	0.0150215	0.0191257	0.00101215
14.1896	0.09	11.1111		0.169	5	5	5	0.0108932	0.00696379	0.00506586
14.2313	0.04178	23.9349		0.17	6	8	3	0.0132159	0.0112202	0.00305499
14.2788	0.04745	21.0748		0.171	6	8	0	0.0133929	0.0113475	0
14.3838	0.10506	9.51837		0.172	7	7	2	0.0158371	0.010043	0.0020429
14.5201	0.13623	7.34053		0.173	6	11	1	0.0137931	0.015942	0.00102354
14.5592	0.03908	25.5885		0.174	3	15	0	0.00699301	0.0220913	0
14.6855	0.1263	7.91766		0.175	6	17	0	0.0140845	0.0256024	0
14.837	0.1515	6.60066		0.176	2	12	0	0.0047619	0.0185471	0
14.9057	0.0687	14.556		0.177	1	7	1	0.00239234	0.0110236	0.00102459
14.9496	0.04394	22.7583		0.178	1	7	5	0.00239808	0.0111465	0.00512821
14.9724	0.02282	43.8212		0.179	1	5	5	0.00240385	0.00805153	0.00515464
15.0167	0.04424	22.604		0.18	2	12	7	0.00481928	0.0194805	0.00725389
15.3152	0.29855	3.34952		0.181	0	11	7	0	0.0182119	0.00730689
15.3826	0.06736	14.8456		0.182	3	7	12	0.00726392	0.0118044	0.0126183
15.4235	0.04094	24.426		0.183	1	9	7	0.00243902	0.0153584	0.00745474
15.6257	0.20218	4.94609		0.184	3	3	6	0.00733496	0.00519931	0.00643777
15.7736	0.14787	6.7627		0.185	4	10	12	0.00985222	0.0174216	0.012959
15.8804	0.10687	9.35716		0.186	3	8	15	0.00746269	0.0141844	0.0164114
15.9935	0.11303	8.84721		0.187	3	9	11	0.0075188	0.0161871	0.0122358
16.0954	0.10192	9.81162		0.188	3	9	9	0.00757576	0.0164534	0.0101351
16.1647	0.06928	14.4342		0.189	3	2	2	0.00763359	0.00371747	0.00227531
16.238	0.07339	13.6258		0.19	3	8	3	0.00769231	0.0149254	0.00342075
16.2755	0.03744	26.7094		0.191	5	11	3	0.0129199	0.0208333	0.00343249
16.3172	0.0417	23.9808		0.192	4	10	1	0.0104712	0.0193424	0.00114811
16.3377	0.02047	48.852		0.193	3	12	0	0.00793651	0.0236686	0
16.579	0.2413	4.14422		0.194	12	7	0	0.032	0.0141414	0
16.64	0.06103	16.3854		0.195	5	5	0	0.0137741	0.0102459	0
16.7276	0.08762	11.4129		0.196	3	10	1	0.00837989	0.0207039	0.00114943
16.7585	0.03086	32.4044		0.197	0	4	1	0	0.00845666	0.00115075
16.8627	0.10423	9.59417		0.198	2	6	6	0.0056338	0.0127932	0.00691244
16.9496	0.08686	11.5128		0.199	0	6	4	0	0.012959	0.00464037
17.164	0.21441	4.66396		0.2	2	4	8	0.00566572	0.00875274	0.00932401
17.2764	0.1124	8.8968		0.201	1	7	8	0.002849	0.0154525	0.00941176
17.359	0.08264	12.1007		0.202	1	4	6	0.00285714	0.00896861	0.00712589
17.4051	0.04611	21.6873		0.203	2	10	5	0.00573066	0.0226244	0.00598086
17.5988	0.19366	5.16369		0.204	2	4	15	0.00576369	0.00925926	0.0180505
17.6222	0.02338	42.7716		0.205	1	6	11	0.00289855	0.0140187	0.0134804
17.7298	0.10759	9.29454		0.206	2	9	10	0.00581395	0.021327	0.0124224
17.7571	0.02736	36.5497		0.207	0	1	10	0	0.00242131	0.0125786
17.8368	0.07972	12.5439		0.208	2	6	9	0.00584795	0.0145631	0.011465
17.8602	0.02339	42.7533		0.209	3	2	8	0.00882353	0.00492611	0.0103093
17.9446	0.08442	11.8455		0.21	4	9	2	0.0118694	0.0222772	0.00260417
18.0302	0.08556	11.6877		0.211	3	3	2	0.00900901	0.00759494	0.00261097
18.0974	0.06718	14.8854		0.212	6	5	0	0.0181818	0.0127551	0
18.2727	0.17534	5.70321		0.213	3	5	2	0.00925926	0.0129199	0.0026178
18.3926	0.11983	8.34516		0.214	6	5	0	0.0186916	0.013089	0
18.4322	0.03961	25.2461		0.215	2	10	0	0.00634921	0.0265252	0
18.5666	0.13445	7.43771		0.216	2	6	0	0.00638978	0.0163488	0
18.6122	0.04559	21.9346		0.217	5	2	1	0.0160772	0.00554017	0.00131234
18.6551	0.04285	23.3372		0.218	3	6	0	0.00980392	0.0167131	0
18.6809	0.02581	38.7447		0.219	5	6	3	0.0165017	0.0169972	0.00394218
18.72	0.03914	25.5493		0.22	2	3	3	0.00671141	0.00864553	0.00395778
18.833	0.11298	8.85112		0.221	0	7	2	0	0.0203488	0.00264901
18.9419	0.10894	9.17936		0.222	1	5	4	0.00337838	0.0148368	0.00531208
19.05	0.10807	9.25326		0.223	2	6	3	0.00677966	0.0180723	0.00400534
19.1443	0.09429	10.6056		0.224	2	2	10	0.00682594	0.00613497	0.0134048
19.1632	0.01889	52.9381		0.225	1	2	10	0.00343643	0.00617284	0.013587
19.1821	0.01898	52.687		0.226	2	2	13	0.00689655	0.00621118	0.0179063
19.2274	0.04522	22.1141		0.227	2	5	10	0.00694444	0.015625	0.0140252
19.359	0.13162	7.59763		0.228	0	3	2	0	0.00952381	0.00284495
19.3793	0.02032	49.2126		0.229	2	3	7	0.00699301	0.00961538	0.00998573
19.4613	0.08201	12.1936		0.23	7	2	2	0.0246479	0.00647249	0.00288184
19.4862	0.02489	40.1768		0.231	3	2	0	0.0108303	0.00651466	0
19.5955	0.10932	9.14746		0.232	2	3	1	0.00729927	0.00983607	0.00144509
19.6633	0.0678	14.7493		0.233	1	2	0	0.00367647	0.00662252	0
19.7929	0.12961	7.71545		0.234	0	4	2	0	0.0133333	0.00289436
19.8581	0.06518	15.3421		0.235	3	5	1	0.0110701	0.0168919	0.00145138
19.9055	0.04736	21.1149		0.236	6	6	0	0.0223881	0.0206186	0
19.9441	0.03857	25.9269		0.237	5	1	1	0.019084	0.00350877	0.00145349
20.1167	0.17268	5.79106		0.238	5	1	0	0.0194553	0.00352113	0
20.1571	0.04039	24.7586		0.239	1	7	0	0.00396825	0.024735	0
20.2018	0.04469	22.3764		0.24	1	2	3	0.00398406	0.00724638	0.00436681
20.2217	0.01987	50.3271		0.241	2	1	9	0.008	0.00364964	0.0131579
20.3728	0.15112	6.61726		0.242	2	2	1	0.00806452	0.00732601	0.00148148
20.3961	0.02331	42.9		0.243	1	1	9	0.00406504	0.00369004	0.0133531
20.4586	0.0625	16		0.244	2	3	6	0.00816327	0.0111111	0.00902256
20.5048	0.04617	21.6591		0.245	0	2	9	0	0.00749064	0.0136571
20.5908	0.08597	11.632		0.246	1	5	5	0.00411523	0.0188679	0.00769231
20.6597	0.06896	14.5012		0.247	1	2	15	0.00413223	0.00769231	0.0232558
20.8322	0.17251	5.79677		0.248	3	4	5	0.0124481	0.0155039	0.00793651
20.8573	0.02511	39.8248		0.249	1	3	4	0.00420168	0.011811	0.0064
20.8959	0.03853	25.9538		0.25	1	4	6	0.00421941	0.0159363	0.00966184
21.1137	0.21785	4.59031		0.251	1	3	4	0.00423729	0.0121457	0.00650407
21.1745	0.06082	16.442		0.252	4	2	1	0.0170213	0.00819672	0.00163666
21.2247	0.0502	19.9203		0.253	5	4	0	0.021645	0.0165289	0
21.2677	0.043	23.2558		0.254	1	2	3	0.00442478	0.00840336	0.00491803
21.4078	0.14002	7.14184		0.255	2	2	0	0.00888889	0.00847458	0
21.5376	0.12989	7.69882		0.256	2	4	2	0.00896861	0.017094	0.00329489
21.6451	0.1075	9.30233		0.257	2	3	1	0.00904977	0.0130435	0.00165289
21.7758	0.13062	7.6558		0.258	1	5	0	0.00456621	0.0220264	0
21.8026	0.02682	37.2856		0.259	2	1	0	0.00917431	0.0045045	0
21.87	0.06742	14.8324		0.26	0	2	1	0	0.00904977	0.00165563
21.9814	0.11145	8.97263		0.261	1	2	4	0.00462963	0.00913242	0.0066335
22.0443	0.06283	15.916		0.262	1	5	4	0.00465116	0.0230415	0.0066778
22.2184	0.1741	5.74383		0.263	2	2	7	0.00934579	0.00943396	0.0117647
22.4765	0.25808	3.87477		0.264	2	1	4	0.00943396	0.0047619	0.00680272
22.5187	0.0422	23.6967		0.265	1	1	9	0.0047619	0.00478469	0.015411
22.6049	0.0862	11.6009		0.266	0	5	8	0	0.0240385	0.013913
22.6505	0.04566	21.901		0.267	1	1	6	0.00478469	0.00492611	0.010582
22.7152	0.06469	15.4583		0.268	0	5	6	0	0.0247525	0.0106952
22.9081	0.19293	5.18323		0.269	3	5	2	0.0144231	0.0253807	0.0036036
22.9568	0.04864	20.5592		0.27	1	3	4	0.00487805	0.015625	0.00723327
22.9994	0.04258	23.4852		0.271	1	1	4	0.00490196	0.00529101	0.00728597
23.0631	0.06378	15.6789		0.272	1	2	3	0.00492611	0.0106383	0.00550459
23.0873	0.02417	41.3736		0.273	3	2	3	0.0148515	0.0107527	0.00553506
23.2141	0.12681	7.88581		0.274	1	2	1	0.00502513	0.0108696	0.00185529
23.2582	0.04408	22.686		0.275	1	2	0	0.00505051	0.010989	0
23.3524	0.09424	10.6112		0.276	0	1	1	0	0.00555556	0.00185874
23.4388	0.0864	11.5741		0.277	0	0	1	0	0	0.0018622
23.5414	0.10253	9.75324		0.278	1	1	0	0.00507614	0.00558659	0
23.6984	0.15706	6.36699		0.279	2	2	1	0.0102041	0.011236	0.00186567
23.8841	0.18569	5.38532		0.28	4	0	3	0.0206186	0	0.00560748
23.9069	0.02274	43.9754		0.281	1	2	6	0.00526316	0.0113636	0.0112782
23.9474	0.04053	24.6731		0.282	0	1	3	0	0.00574713	0.00570342
24.0585	0.11114	8.99766		0.283	2	3	6	0.010582	0.017341	0.0114723
24.2072	0.14867	6.72631		0.284	0	1	7	0	0.00588235	0.0135397
24.2962	0.08895	11.2423		0.285	1	2	8	0.00534759	0.0118343	0.0156863
24.3373	0.04112	24.3191		0.286	1	0	6	0.00537634	0	0.0119522
24.3647	0.02743	36.4564		0.287	1	2	5	0.00540541	0.011976	0.0100806
24.4046	0.03992	25.0501		0.288	1	1	7	0.00543478	0.00606061	0.0142566
24.5763	0.17171	5.82377		0.289	1	3	5	0.00546448	0.0182927	0.0103306
24.6168	0.04045	24.7219		0.29	1	3	5	0.00549451	0.0186335	0.0104384
24.7017	0.08491	11.7772		0.291	0	2	7	0	0.0126582	0.0147679
24.8131	0.11145	8.97263		0.292	0	1	2	0	0.00641026	0.00428266
24.8536	0.04045	24.7219		0.293	3	2	2	0.0165746	0.0129032	0.00430108
24.8612	0.00758	131.926		0.294	2	1	3	0.011236	0.00653595	0.00647948
24.9028	0.04165	24.0096		0.295	1	1	1	0.00568182	0.00657895	0.00217391
24.9489	0.04606	21.7108		0.296	1	1	1	0.00571429	0.00662252	0.00217865
25.1894	0.24052	4.15766		0.297	3	3	0	0.0172414	0.02	0
25.3377	0.14829	6.74354		0.298	1	3	1	0.00584795	0.0204082	0.00218341
25.4935	0.15579	6.4189		0.299	4	1	3	0.0235294	0.00694444	0.00656455
25.5413	0.04783	20.9074		0.3	2	0	0	0.0120482	0	0
25.6099	0.06863	14.5709		0.301	0	3	2	0	0.020979	0.00440529
25.7267	0.11676	8.56458		0.302	0	3	0	0	0.0214286	0
25.8734	0.1467	6.81663		0.303	1	1	2	0.00609756	0.00729927	0.00442478
25.9205	0.04714	21.2134		0.304	2	1	6	0.0122699	0.00735294	0.0133333
25.9877	0.06718	14.8854		0.305	0	1	2	0	0.00740741	0.0045045
26.0083	0.02061	48.5201		0.306	0	2	7	0	0.0149254	0.0158371
26.0763	0.06794	14.7189		0.307	0	0	6	0	0	0.0137931
26.0998	0.02349	42.5713		0.308	3	3	5	0.0186335	0.0227273	0.011655
26.1442	0.04448	22.482		0.309	2	1	5	0.0126582	0.00775194	0.0117925
26.2642	0.11992	8.33889		0.31	0	2	6	0	0.015625	0.0143198
26.2836	0.01948	51.3347		0.311	2	3	3	0.0128205	0.0238095	0.00726392
26.2892	0.00552	181.159		0.312	0	1	0	0	0.00813008	0
26.4898	0.20068	4.98306		0.313	4	2	0	0.025974	0.0163934	0
26.5532	0.06341	15.7704		0.314	0	1	1	0	0.00833333	0.00243902
26.731	0.17772	5.62683		0.315	0	0	1	0	0	0.00244499
26.7718	0.04079	24.5158		0.316	1	0	0	0.00666667	0	0
26.797	0.02524	39.6197		0.317	0	0	1	0	0	0.00245098
26.8619	0.06494	15.3988		0.318	3	0	0	0.0201342	0	0
26.9887	0.12676	7.88892		0.319	4	1	0	0.0273973	0.00840336	0
27.0339	0.04523	22.1092		0.32	1	0	1	0.00704225	0	0.002457
27.0793	0.0454	22.0264		0.321	1	1	2	0.0070922	0.00847458	0.00492611
27.1448	0.06548	15.2718		0.322	2	1	1	0.0142857	0.00854701	0.00247525
27.2068	0.06197	16.1368		0.323	1	1	3	0.00724638	0.00862069	0.00744417
27.3442	0.13747	7.27431		0.324	1	1	5	0.00729927	0.00869565	0.0125
27.418	0.0738	13.5501		0.325	1	0	3	0.00735294	0	0.00759494
27.5263	0.10825	9.23788		0.326	2	1	4	0.0148148	0.00877193	0.0102041
27.5526	0.02634	37.9651		0.327	1	0	5	0.0075188	0	0.0128866
27.5911	0.03844	26.0146		0.328	2	2	8	0.0151515	0.0176991	0.0208877
27.6824	0.0913	10.9529		0.329	2	3	5	0.0153846	0.027027	0.0133333
27.859	0.17659	5.66283		0.33	0	1	3	0	0.00925926	0.00810811
28.0506	0.19167	5.2173		0.331	0	1	4	0	0.00934579	0.0108992
28.1751	0.12444	8.036		0.332	0	1	1	0	0.00943396	0.00275482
28.2284	0.05328	18.7688		0.333	0	3	0	0	0.0285714	0
28.3404	0.11208	8.9222		0.334	1	2	0	0.0078125	0.0196078	0
28.3869	0.04642	21.5424		0.335	1	2	0	0.00787402	0.02	0
28.4773	0.09042	11.0595		0.336	3	2	0	0.0238095	0.0204082	0
28.6054	0.12814	7.80396		0.337	2	0	2	0.0162602	0	0.00552486
28.8057	0.20029	4.99276		0.338	3	1	1	0.0247934	0.0104167	0.00277778
28.8762	0.07053	14.1784		0.339	0	0	0	0	0	0
29.0009	0.12462	8.02439		0.34	0	2	0	0	0.0210526	0
29.0474	0.04654	21.4869		0.341	1	1	2	0.00847458	0.0107527	0.00557103
29.0882	0.04083	24.4918		0.342	1	1	3	0.00854701	0.0108696	0.00840336
29.1196	0.03134	31.9081		0.343	0	2	2	0	0.021978	0.00564972
29.1568	0.03722	26.8673		0.344	2	2	5	0.0172414	0.0224719	0.0142045
29.2455	0.08869	11.2752		0.345	0	1	4	0	0.0114943	0.0115274
29.3472	0.1017	9.83284		0.346	1	2	1	0.00877193	0.0232558	0.00291545
29.3924	0.04524	22.1043		0.347	1	0	3	0.00884956	0	0.00877193
29.6302	0.23777	4.20575		0.348	1	1	2	0.00892857	0.0119048	0.00589971
29.7166	0.08637	11.5781		0.349	1	1	4	0.00900901	0.0120482	0.0118694
29.7579	0.04134	24.1896		0.35	2	1	1	0.0181818	0.0121951	0.003003
29.7856	0.02771	36.0881		0.351	0	1	3	0	0.0123457	0.00903614
29.8681	0.08252	12.1183		0.352	1	0	3	0.00925926	0	0.00911854
29.9093	0.04113	24.3132		0.353	0	0	3	0	0	0.00920245
29.9323	0.02304	43.4028		0.354	1	0	0	0.00934579	0	0
30.0245	0.09222	10.8436		0.355	1	2	0	0.00943396	0.025	0
30.0686	0.04413	22.6603		0.356	1	0	0	0.00952381	0	0
30.1296	0.06099	16.3961		0.357	0	1	1	0	0.0128205	0.00309598
30.2181	0.08846	11.3045		0.358	2	0	1	0.0192308	0	0.00310559
30.3168	0.09871	10.1307		0.359	0	0	0	0	0	0
30.4145	0.09771	10.2344		0.36	1	0	2	0.00980392	0	0.00623053
30.4354	0.02084	47.9846		0.361	1	0	2	0.00990099	0	0.00626959
30.4774	0.04207	23.7699		0.362	0	1	1	0	0.012987	0.00315457
30.5422	0.0648	15.4321		0.363	1	2	1	0.01	0.0263158	0.00316456
30.6505	0.10831	9.23276		0.364	1	0	1	0.010101	0	0.0031746
30.7171	0.06657	15.0218		0.365	0	1	4	0	0.0135135	0.0127389
30.8218	0.10469	9.55201		0.366	0	2	5	0	0.0273973	0.016129
30.9583	0.13648	7.32708		0.367	0	0	4	0	0	0.0131148
30.9825	0.02419	41.3394		0.368	0	0	4	0	0	0.013289
31.2152	0.2327	4.29738		0.369	0	0	7	0	0	0.023569
31.3394	0.1242	8.05153		0.37	1	0	4	0.0102041	0	0.0137931
31.4862	0.14682	6.81106		0.371	1	2	2	0.0103093	0.028169	0.00699301
31.5094	0.02317	43.1593		0.372	0	0	1	0	0	0.00352113
31.555	0.04564	21.9106		0.373	0	2	1	0	0.0289855	0.00353357
31.6181	0.06314	15.8378		0.374	0	0	0	0	0	0
31.6624	0.04427	22.5887		0.375	1	1	1	0.0104167	0.0149254	0.0035461
31.7059	0.04345	23.015		0.376	0	0	0	0	0	0
31.7727	0.06684	14.9611		0.377	0	2	3	0	0.030303	0.0106762
31.8428	0.07012	14.2613		0.378	0	1	0	0	0.015625	0
31.9054	0.06263	15.9668		0.379	1	3	0	0.0105263	0.047619	0
31.9771	0.07165	13.9567		0.38	0	2	2	0	0.0333333	0.00719424
32.1053	0.12817	7.80214		0.381	1	0	2	0.0106383	0	0.00724638
32.2108	0.10551	9.47777		0.382	0	0	1	0	0	0.00364964
32.2796	0.06885	14.5243		0.383	1	0	2	0.0107527	0	0.00732601
32.3652	0.08555	11.6891		0.384	0	0	3	0	0	0.0110701
32.4103	0.04508	22.1828		0.385	0	0	3	0	0	0.011194
32.4534	0.04319	23.1535		0.386	0	1	2	0	0.0172414	0.00754717
32.5	0.04652	21.4961		0.387	0	2	3	0	0.0350877	0.0114068
32.6667	0.16675	5.997		0.388	1	0	1	0.0108696	0	0.00384615
32.7545	0.08774	11.3973		0.389	1	0	1	0.010989	0	0.003861
32.7959	0.04148	24.108		0.39	1	3	1	0.0111111	0.0545455	0.00387597
32.8206	0.02465	40.568		0.391	0	1	3	0	0.0192308	0.0116732
32.9079	0.08733	11.4508		0.392	0	0	0	0	0	0
32.9965	0.08857	11.2905		0.393	0	0	1	0	0	0.00393701
33.1252	0.12873	7.7682		0.394	2	0	0	0.0224719	0	0
33.1937	0.06846	14.6071		0.395	0	1	2	0	0.0196078	0.00790514
33.2611	0.06743	14.8302		0.396	1	0	1	0.0114943	0	0.00398406
33.2998	0.03865	25.8732		0.397	0	0	1	0	0	0.004
33.344	0.04429	22.5785		0.398	1	0	1	0.0116279	0	0.00401606
33.4515	0.10742	9.30925		0.399	0	1	0	0	0.02	0
33.4916	0.04016	24.9004		0.4	0	0	0	0	0	0
33.5844	0.09279	10.777		0.401	0	1	2
33.7332	0.14873	6.72359		0.402	2	0	2
33.8847	0.1516	6.59631		0.403	1	0	1
33.923	0.03824	26.1506		0.404	0	0	1
34.1645	0.24147	4.1413		0.405	0	0	3
34.2112	0.04675	21.3904		0.406	0	0	5
34.3596	0.14844	6.73673		0.407	0	0	2
34.4243	0.06467	15.4631		0.408	1	1	4
34.4692	0.04491	22.2668		0.409	0	1	2
34.5093	0.04005	24.9688		0.41	1	0	5
34.5688	0.05949	16.8095		0.411	1	0	0
34.5952	0.02644	37.8215		0.412	1	0	1
34.6392	0.04401	22.7221		0.413	1	0	1
34.7966	0.15735	6.35526		0.414	0	0	0
35.0262	0.22962	4.35502		0.415	0	0	1
35.1102	0.08402	11.9019		0.416	1	1	1
35.1568	0.04657	21.4731		0.417	0	0	1
35.2908	0.134	7.46269		0.418	1	0	1
35.3345	0.04368	22.8938		0.419	0	0	0
35.3798	0.04531	22.0702		0.42	0	1	0
35.5283	0.1485	6.73401		0.421	0	1	0
35.5527	0.02439	41.0004		0.422	0	1	0
35.5947	0.04207	23.7699		0.423	0	0	0
35.789	0.19423	5.14854		0.424	1	1	0
35.8108	0.02186	45.7457		0.425	0	0	1
35.8599	0.04911	20.3625		0.426	3	0	0
35.9884	0.1285	7.7821		0.427	2	0	3
36.096	0.10753	9.29973		0.428	0	0	1
36.334	0.23803	4.20115		0.429	1	0	2
36.3588	0.02478	40.3551		0.43	0	0	1
36.3809	0.0221	45.2489		0.431	0	0	0
36.4896	0.10868	9.20132		0.432	0	0	3
36.726	0.23644	4.2294		0.433	1	0	1
36.7868	0.06077	16.4555		0.434	0	0	3
36.9173	0.13051	7.66225		0.435	1	0	3
37.0935	0.17623	5.6744		0.436	0	0	1
37.1169	0.0234	42.735		0.437	0	1	1
37.288	0.17108	5.84522		0.438	0	0	0
37.3353	0.04735	21.1193		0.439	0	0	0
37.3723	0.03692	27.0856		0.44	0	1	0
37.531	0.15879	6.29763		0.441	0	0	0
37.5659	0.03484	28.7026		0.442	1	0	1
37.5958	0.02988	33.4672		0.443	0	0	0
37.703	0.10728	9.3214		0.444	0	0	1
37.8287	0.12568	7.95672		0.445	0	1	1
37.8701	0.04134	24.1896		0.446	0	0	0
37.961	0.09089	11.0023		0.447	1	1	1
38.0065	0.04558	21.9394		0.448	1	0	1
38.0887	0.08218	12.1684		0.449	0	1	1
38.2015	0.11279	8.86603		0.45	0	0	1
38.2854	0.08392	11.9161		0.451	1	0	1
38.3947	0.10933	9.14662		0.452	2	1	2
38.4434	0.04867	20.5465		0.453	1	1	1
38.5495	0.10606	9.42863		0.454	1	0	0
38.6693	0.11984	8.34446		0.455	0	0	3
38.7899	0.12059	8.29256		0.456	0	0	1
38.9234	0.13348	7.49176		0.457	0	0	0
38.9704	0.04702	21.2675		0.458	0	0	0
39.1012	0.13084	7.64292		0.459	0	0	1
39.1762	0.07493	13.3458		0.46	0	1	0
39.2188	0.04265	23.4467		0.461	1	1	0
39.3019	0.08311	12.0322		0.462	0	0	1
39.3399	0.03793	26.3644		0.463	1	0	0
39.4282	0.08831	11.3237		0.464	0	0	0
39.5398	0.11159	8.96138		0.465	1	0	2
39.6037	0.06397	15.6323		0.466	0	0	1
39.6673	0.06359	15.7257		0.467	0	1	3
39.7165	0.04913	20.3542		0.468	0	0	1
39.8163	0.09983	10.017		0.469	1	0	0
40.0167	0.20041	4.98977		0.47	0	0	1
40.0562	0.03953	25.2972		0.471	0	0	3
40.1196	0.06335	15.7853		0.472	0	2	1
40.1482	0.0286	34.965		0.473	0	1	1
40.1703	0.02211	45.2284		0.474	0	0	3
40.2159	0.04561	21.925		0.475	1	0	1
40.3181	0.10224	9.78091		0.476	0	0	0
40.5345	0.21636	4.62193		0.477	0	0	2
40.7091	0.1746	5.72738		0.478	1	0	0
40.7448	0.03574	27.9799		0.479	1	0	1
40.813	0.06813	14.6778		0.48	0	0	1
40.8812	0.06827	14.6477		0.481	0	0	0
40.9068	0.02556	39.1236		0.482	0	0	0
40.925	0.01816	55.0661		0.483	0	1	0
41.0974	0.17246	5.79845		0.484	0	0	1
41.2041	0.10671	9.37119		0.485	0	0	0
41.2496	0.04549	21.9829		0.486	0	0	0
41.2898	0.04017	24.8942		0.487	0	0	0
41.3568	0.067	14.9254		0.488	2	1	3
41.4246	0.06781	14.7471		0.489	0	0	0
41.5071	0.08254	12.1153		0.49	2	0	2
41.5917	0.0846	11.8203		0.491	1	1	1
41.6601	0.06836	14.6284		0.492	0	0	1
41.7255	0.06541	15.2882		0.493	1	1	1
41.7677	0.04223	23.6798		0.494	1	1	1
41.9379	0.17012	5.8782		0.495	0	0	0
42.1392	0.20132	4.96722		0.496	0	0	1
42.2227	0.08352	11.9732		0.497	0	0	2
42.3304	0.10765	9.28936		0.498	0	1	0
42.5478	0.2175	4.5977		0.499	0	0	0
42.5685	0.02068	48.3559		0.5	0	0	0
42.7208	0.15223	6.56901		0.501	0	0	0
42.7642	0.04341	23.0362		0.502	1	0	0
42.8097	0.04556	21.9491		0.503	0	0	0
42.939	0.12926	7.73635		0.504	0	0	1
43.1096	0.17058	5.86235		0.505	0	0	1
43.1526	0.04303	23.2396		0.506	0	0	0
43.2811	0.12852	7.78089		0.507	0	0	0
43.3065	0.02536	39.4322		0.508	0	0	0
43.3666	0.06016	16.6223		0.509	0	0	3
43.5977	0.23103	4.32844		0.51	0	0	3
43.6252	0.02753	36.324		0.511	0	0	0
43.642	0.01683	59.4177		0.512	0	0	0
43.8187	0.17663	5.66155		0.513	0	0	0
43.8602	0.04153	24.079		0.514	0	0	0
43.881	0.02078	48.1232		0.515	1	1	1
43.9031	0.02217	45.106		0.516	1	0	1
43.9242	0.0211	47.3934		0.517	0	0	1
43.9903	0.06601	15.1492		0.518	0	0	1
44.0335	0.04325	23.1214		0.519	0	0	0
44.0731	0.03955	25.2845		0.52	0	0	0
44.1836	0.11059	9.04241		0.521	0	1	1
44.298	0.11432	8.74738		0.522	0	0	0
44.3762	0.07828	12.7747		0.523	0	0	0
44.5731	0.19684	5.08027		0.524	0	0	0
44.6164	0.04335	23.0681		0.525	0	0	1
44.7472	0.13081	7.64468		0.526	0	0	1
44.7695	0.02224	44.964		0.527	0	1	3
45.0155	0.24599	4.06521		0.528	0	0	0
45.1283	0.11282	8.86368		0.529	0	1	0
45.1748	0.04655	21.4823		0.53	1	0	1
45.2428	0.06798	14.7102		0.531	0	0	1
45.3054	0.0626	15.9744		0.532	0	0	1
45.4142	0.10877	9.19371		0.533	0	0	0
45.4609	0.04668	21.4225		0.534	0	0	2
45.5694	0.10857	9.21065		0.535	1	0	2
45.7434	0.174	5.74713		0.536	0	0	0
45.7843	0.04082	24.4978		0.537	0	0	1
45.917	0.13272	7.53466		0.538	0	1	2
45.9544	0.03746	26.6951		0.539	0	2	0
46.0795	0.12506	7.99616		0.54	0	1	0
46.233	0.15351	6.51423		0.541	0	0	0
46.26	0.02696	37.092		0.542	1	0	0
46.3241	0.06414	15.5909		0.543	0	2	0
46.3885	0.06438	15.5328		0.544	0	1	0
46.5617	0.17323	5.77267		0.545	0	0	0
46.6958	0.13411	7.45657		0.546	1	0	2
46.7598	0.06402	15.6201		0.547	0	0	0
46.8708	0.11092	9.01551		0.548	0	0	1
47.0195	0.14877	6.72179		0.549	1	0	0
47.1522	0.13265	7.53864		0.55	0	0	1
47.2572	0.10501	9.5229		0.551	0	0	0
47.2805	0.02331	42.9		0.552	0	0	0
47.3204	0.03992	25.0501		0.553	0	0	1
47.3915	0.07102	14.0805		0.554	0	0	0
47.5014	0.1099	9.09918		0.555	0	0	1
47.6254	0.12409	8.05867		0.556	0	0	0
47.7587	0.13325	7.50469		0.557	0	0	3
47.9561	0.19739	5.06611		0.558	0	0	0
48.0612	0.10517	9.50841		0.559	0	1	0
48.1266	0.06536	15.2999		0.56	0	0	0
48.2313	0.10466	9.55475		0.561	1	0	1
48.257	0.02575	38.835		0.562	0	0	1
48.2818	0.02476	40.3877		0.563	0	0	1
48.2978	0.01598	62.5782		0.564	0	0	2
48.5364	0.2386	4.19111		0.565	0	1	0
48.6013	0.06495	15.3965		0.566	0	0	0
48.6687	0.06739	14.839		0.567	0	0	0
48.7554	0.08668	11.5367		0.568	0	0	0
48.7934	0.03805	26.2812		0.569	0	0	0
48.8842	0.09074	11.0205		0.57	0	0	1
49.0568	0.17263	5.79274		0.571	0	0	0
49.0991	0.04226	23.663		0.572	0	0	0
49.1925	0.09345	10.7009		0.573	0	0	2
49.2314	0.03893	25.6871		0.574	0	0	0
49.3385	0.10702	9.34405		0.575	0	0	0
49.4234	0.08497	11.7689		0.576	0	0	0
49.619	0.19553	5.1143		0.577	0	0	3
49.6821	0.06314	15.8378		0.578	0	0	0
49.7262	0.04409	22.6809		0.579	0	0	1
49.834	0.10786	9.27128		0.58	0	0	0
49.9209	0.08682	11.5181		0.581	0	0	0
50.1343	0.21338	4.68647		0.582	0	0	1
50.2283	0.09407	10.6304		0.583	1	0	0
50.2881	0.0598	16.7224		0.584	0	0	0
50.3323	0.04418	22.6347		0.585	0	0	1
50.3739	0.04157	24.0558		0.586	0	0	0
50.4191	0.04524	22.1043		0.587	0	0	0
50.4591	0.03996	25.025		0.588	0	0	0
50.5901	0.13106	7.63009		0.589	0	0	1
50.6333	0.04317	23.1642		0.59	0	0	0
50.8688	0.23553	4.24574		0.591	0	0	1
50.931	0.06218	16.0823		0.592	0	0	1
50.9758	0.04474	22.3514		0.593	0	0	1
51.0202	0.0445	22.4719		0.594	1	0	0
51.0598	0.03955	25.2845		0.595	0	0	3
51.126	0.06624	15.0966		0.596	1	0	1
51.3399	0.21384	4.67639		0.597	0	0	4
51.4263	0.0864	11.5741		0.598	0	0	0
51.5565	0.13019	7.68108		0.599	0	0	0
51.7091	0.15263	6.55179		0.6	0	0	0
51.7504	0.04127	24.2307		0.601	0	0	0
51.8533	0.10296	9.71251		0.602	0	0	1
51.9415	0.08819	11.3392		0.603	0	0	0
51.9645	0.02299	43.4972		0.604	0	0	1
51.9859	0.02134	46.8604		0.605	0	0	2
52.2024	0.21658	4.61723		0.606	0	0	0
52.2472	0.04478	22.3314		0.607	0	0	0
52.3763	0.12906	7.74833		0.608	0	0	0
52.5061	0.1298	7.70416		0.609	0	0	0
52.5697	0.06367	15.706		0.61	0	0	1
52.6969	0.12719	7.86225		0.611	0	0	1
52.7826	0.08566	11.6741		0.612	0	0	0
52.9758	0.19319	5.17625		0.613	0	0	0
53.0587	0.08287	12.0671		0.614	0	0	1
53.1647	0.10603	9.43129		0.615	0	0	0
53.252	0.08733	11.4508		0.616	0	0	1
53.3	0.04795	20.8551		0.617	0	0	0
53.3462	0.04628	21.6076		0.618	0	0	0
53.4938	0.14755	6.77736		0.619	0	0	1
53.5576	0.06385	15.6617		0.62	0	0	1
53.6053	0.04766	20.982		0.621	0	0	0
53.6291	0.02381	41.9992		0.622	0	0	2
53.8607	0.23158	4.31816		0.623	0	0	0
53.9509	0.09024	11.0816		0.624	1	0	0
53.99	0.03906	25.6016		0.625	0	0	0
54.036	0.04606	21.7108		0.626	0	0	0
54.2268	0.19078	5.24164		0.627	0	0	1
54.3362	0.10934	9.14578		0.628	0	1	0
54.4626	0.12648	7.90639		0.629	0	0	0
54.668	0.20536	4.8695		0.63	0	0	1
54.7352	0.06721	14.8787		0.631	0	0	0
54.8705	0.13525	7.39372		0.632	0	0	0
54.9531	0.08268	12.0948		0.633	0	0	1
55.0418	0.08864	11.2816		0.634	0	0	1
55.1532	0.11144	8.97344		0.635	0	0	1
55.2146	0.06135	16.2999		0.636	0	0	0
55.2631	0.04847	20.6313		0.637	2	1	0
55.544	0.28094	3.55948		0.638	0	0	0
55.5631	0.0191	52.356		0.639	0	1	0
55.6069	0.04384	22.8102		0.64	0	0	0
55.6423	0.03538	28.2646		0.641	0	0	0
55.7106	0.06828	14.6456		0.642	1	0	0
55.7552	0.04461	22.4165		0.643	0	0	0
55.7995	0.04431	22.5683		0.644	0	0	0
55.8882	0.08871	11.2727		0.645	0	0	1
55.9721	0.08384	11.9275		0.646	0	0	1
56.0614	0.08933	11.1944		0.647	1	0	2
56.4649	0.40355	2.47801		0.648	1	0	1
56.691	0.22606	4.4236		0.649	0	0	0
56.7471	0.05606	17.838		0.65	0	0	0
56.8834	0.13635	7.33407		0.651	0	0	0
56.9204	0.03698	27.0416		0.652	0	0	0
57.0299	0.10947	9.13492		0.653	0	0	0
57.1395	0.10965	9.11993		0.654	0	0	0
57.2219	0.08241	12.1344		0.655	0	0	1
57.3881	0.16622	6.01612		0.656	0	0	0
57.4583	0.07018	14.2491		0.657	0	0	0
57.5398	0.08144	12.279		0.658	0	0	0
57.5841	0.04436	22.5428		0.659	0	0	1
57.7953	0.21113	4.73642		0.66	0	0	1
57.8921	0.09682	10.3284		0.661	0	0	0
58.0353	0.14326	6.98032		0.662	0	0	1
58.1662	0.13089	7.64		0.663	0	0	0
58.3602	0.19394	5.15623		0.664	1	0	0
58.4487	0.08854	11.2943		0.665	0	0	0
58.5818	0.13308	7.51428		0.666	0	0	0
58.6041	0.02235	44.7427		0.667	1	0	0
58.8614	0.25724	3.88742		0.668	0	0	1
58.9645	0.10317	9.69274		0.669	0	1	1
59.0074	0.04283	23.3481		0.67	0	0	0
59.0519	0.04455	22.4467		0.671	0	0	0
59.3108	0.2589	3.8625		0.672	1	0	0
59.4618	0.15096	6.62427		0.673	0	0	0
59.51	0.04826	20.7211		0.674	0	0	0
59.5318	0.02179	45.8926		0.675	0	0	0
59.6025	0.07064	14.1563		0.676	0	0	1
59.7416	0.1391	7.18907		0.677	0	0	1
59.7807	0.03915	25.5428		0.678	0	0	0
59.8241	0.04334	23.0734		0.679	0	0	1
59.8704	0.04637	21.5657		0.68	0	0	0
60.0414	0.17102	5.84727		0.681	0	0	0
60.2414	0.19998	5.0005		0.682	0	0	1
60.3268	0.08535	11.7165		0.683	0	0	0
60.3671	0.04033	24.7954		0.684	0	0	1
60.4107	0.04361	22.9305		0.685	0	0	0
60.4583	0.04757	21.0217		0.686	0	0	0
60.584	0.12573	7.95355		0.687	0	0	1
60.6226	0.03859	25.9134		0.688	0	0	1
60.6704	0.04777	20.9336		0.689	0	0	0
60.9296	0.25923	3.85758		0.69	0	0	0
60.971	0.04141	24.1488		0.691	0	0	0
61.0158	0.04474	22.3514		0.692	0	0	0
61.1248	0.10905	9.17011		0.693	0	0	0
61.2083	0.08352	11.9732		0.694	0	0	0
61.342	0.13363	7.48335		0.695	0	0	0
61.4479	0.1059	9.44287		0.696	0	0	0
61.5142	0.06634	15.0739		0.697	0	0	0
61.6053	0.09105	10.983		0.698	0	0	0
61.7074	0.10213	9.79144		0.699	0	0	0
61.7953	0.0879	11.3766		0.7	0	0	1
61.8546	0.05931	16.8606		0.701	0	0	0
61.8954	0.04079	24.5158		0.702	0	0	0
61.9214	0.026	38.4615		0.703	0	0	0
61.9859	0.06453	15.4967		0.704	0	0	1
62.0095	0.02362	42.337		0.705	0	0	0
62.2027	0.1932	5.17598		0.706	0	1	0
62.3753	0.1726	5.79374		0.707	0	0	0
62.4144	0.03902	25.6279		0.708	1	0	0
62.4565	0.0421	23.753		0.709	1	0	0
62.5423	0.08587	11.6455		0.71	0	0	0
62.656	0.11368	8.79662		0.711	1	0	0
62.9434	0.28742	3.47923		0.712	0	0	1
63.0603	0.11685	8.55798		0.713	0	0	0
63.2702	0.20992	4.76372		0.714	0	0	0
63.392	0.12183	8.20816		0.715	0	0	0
63.4371	0.04512	22.1631		0.716	1	0	1
63.4864	0.04925	20.3046		0.717	0	0	0
63.6123	0.1259	7.94281		0.718	0	0	0
63.7183	0.10596	9.43752		0.719	0	1	0
63.7884	0.07015	14.2552		0.72	0	0	0
63.8064	0.01803	55.4631		0.721	0	0	0
63.934	0.1276	7.83699		0.722	0	0	0
64.0184	0.08439	11.8497		0.723	0	0	0
64.0672	0.04877	20.5044		0.724	0	0	0
64.1079	0.04072	24.558		0.725	0	0	0
64.3022	0.19433	5.14589		0.726	0	0	1
64.344	0.04173	23.9636		0.727	0	0	0
64.37	0.026	38.4615		0.728	0	0	0
64.456	0.08605	11.6212		0.729	0	0	0
64.5418	0.08574	11.6632		0.73	0	0	0
64.5996	0.05779	17.304		0.731	0	0	0
64.6913	0.09179	10.8944		0.732	0	0	0
64.8844	0.19306	5.17974		0.733	0	0	0
64.9282	0.04383	22.8154		0.734	0	0	0
65.0907	0.16249	6.15422		0.735	0	0	0
65.1776	0.08684	11.5154		0.736	0	0	1
65.2029	0.02538	39.4011		0.737	0	0	1
65.3331	0.13015	7.68344		0.738	0	0	0
65.3769	0.04378	22.8415		0.739	0	0	1
65.4837	0.1068	9.3633		0.74	0	0	0
65.5059	0.02228	44.8833		0.741	0	0	0
65.6827	0.17671	5.65899		0.742	0	0	0
65.8063	0.12363	8.08865		0.743	0	0	0
65.8439	0.03761	26.5887		0.744	0	0	0
66.0053	0.16144	6.19425		0.745	0	0	1
66.0915	0.0862	11.6009		0.746	0	0	0
66.1995	0.10798	9.26097		0.747	0	0	0
66.2873	0.08775	11.396		0.748	1	0	0
66.3698	0.08251	12.1197		0.749	0	0	0
66.4338	0.06406	15.6104		0.75	0	0	0
66.4762	0.04231	23.6351		0.751	0	0	0
66.5444	0.0682	14.6628		0.752	0	0	0
66.6275	0.08311	12.0322		0.753	0	0	0
66.6487	0.0212	47.1698		0.754	0	0	0
66.9498	0.30113	3.32082		0.755	0	0	1
66.9903	0.04055	24.6609		0.756	1	0	0
67.1036	0.11326	8.82924		0.757	0	0	0
67.1426	0.03897	25.6608		0.758	0	0	0
67.2163	0.07374	13.5612		0.759	0	0	0
67.3216	0.1053	9.49668		0.76	0	0	0
67.4291	0.10748	9.30406		0.761	0	0	1
67.5301	0.10105	9.89609		0.762	0	0	0
67.6367	0.10659	9.38174		0.763	0	0	0
67.8127	0.17592	5.6844		0.764	0	0	0
67.9615	0.14886	6.71772		0.765	0	0	0
68.0864	0.12485	8.00961		0.766	0	0	0
68.1499	0.06357	15.7307		0.767	0	0	0
68.2202	0.07026	14.2328		0.768	0	0	0
68.3438	0.12361	8.08996		0.769	0	0	0
68.4117	0.0679	14.7275		0.77	0	0	0
68.5323	0.12063	8.28981		0.771	0	0	0
68.6205	0.08812	11.3482		0.772	0	0	0
68.7527	0.13226	7.56086		0.773	0	0	0
68.9227	0.17001	5.88201		0.774	0	0	0
68.9504	0.02771	36.0881		0.775	1	0	0
68.99	0.03957	25.2717		0.776	0	0	0
69.0154	0.02539	39.3856		0.777	0	0	1
69.186	0.17058	5.86235		0.778	0	0	0
69.3984	0.21243	4.70743		0.779	0	0	0
69.5379	0.13952	7.16743		0.78	0	0	0
69.617	0.07907	12.647		0.781	0	0	0
69.6542	0.03724	26.8528		0.782	0	0	0
69.7197	0.06546	15.2765		0.783	1	0	0
69.8064	0.08667	11.538		0.784	1	0	0
69.8714	0.06509	15.3633		0.785	1	0	0
69.9589	0.08748	11.4312		0.786	0	0	0
70.0014	0.04247	23.546		0.787	0	0	0
70.1328	0.13142	7.60919		0.788	0	0	0
70.2671	0.13431	7.44546		0.789	0	0	0
70.285	0.01785	56.0224		0.79	0	1	0
70.4124	0.12745	7.84621		0.791	0	0	0
70.4781	0.06568	15.2253		0.792	0	0	0
70.5231	0.04495	22.2469		0.793	0	0	0
70.6458	0.12277	8.14531		0.794	0	0	0
70.6524	0.00654	152.905		0.795	0	0	0
70.6966	0.04421	22.6193		0.796	0	0	0
70.7386	0.04202	23.7982		0.797	0	0	0
70.9104	0.17183	5.81971		0.798	0	0	0
71.0165	0.10611	9.42418		0.799	0	0	0
71.1466	0.13005	7.68935		0.8	0	0	0
71.2525	0.10592	9.44109		0.801	0	0	0
71.388	0.13549	7.38062		0.802	0	0	1
71.4062	0.01824	54.8246		0.803	0	0	0
71.4694	0.06312	15.8428		0.804	0	0	0
71.6809	0.21151	4.72791		0.805	0	0	0
71.812	0.1311	7.62777		0.806	1	0	1
71.857	0.045	22.2222		0.807	0	0	0
71.9879	0.13097	7.63534		0.808	0	0	0
72.1055	0.11757	8.50557		0.809	0	0	0
72.1232	0.01766	56.6251		0.81	0	0	0
72.2789	0.15576	6.42013		0.811	0	1	0
72.3229	0.04393	22.7635		0.812	0	0	0
72.3901	0.06723	14.8743		0.813	0	0	0
72.4746	0.08446	11.8399		0.814	0	0	1
72.5186	0.04405	22.7015		0.815	0	0	0
72.5663	0.04765	20.9864		0.816	0	0	0
72.6306	0.06436	15.5376		0.817	0	0	1
72.6726	0.04195	23.8379		0.818	0	0	0
72.8043	0.13171	7.59244		0.819	0	0	0
72.8429	0.03862	25.8933		0.82	0	0	0
72.9305	0.08762	11.4129		0.821	0	0	1
72.978	0.0475	21.0526		0.822	0	0	1
73.15	0.17198	5.81463		0.823	0	0	0
73.2719	0.12192	8.2021		0.824	0	0	0
73.2788	0.00688	145.349		0.825	1	0	0
73.3417	0.06287	15.9058		0.826	0	0	0
73.4102	0.06855	14.5879		0.827	0	0	0
73.6928	0.28258	3.53882		0.828	0	0	0
73.8043	0.11156	8.96379		0.829	0	0	0
73.8677	0.06334	15.7878		0.83	0	0	0
73.9163	0.0486	20.5761		0.831	0	0	0
73.9772	0.06095	16.4069		0.832	0	0	0
74.1752	0.19799	5.05076		0.833	0	0	1
74.2817	0.10643	9.39585		0.834	0	0	1
74.5558	0.27414	3.64777		0.835	0	0	0
74.6002	0.04442	22.5124		0.836	0	0	0
74.6481	0.04787	20.8899		0.837	0	0	1
74.7715	0.12338	8.10504		0.838	0	0	0
74.8783	0.1068	9.3633		0.839	0	0	0
74.9021	0.02384	41.9463		0.84	0	0	0
74.9223	0.02022	49.456		0.841	0	0	0
74.9602	0.03785	26.4201		0.842	0	0	0
75.0927	0.13256	7.54375		0.843	0	0	0
75.1179	0.0252	39.6825		0.844	1	0	0
75.263	0.14504	6.89465		0.845	0	0	0
75.3364	0.07341	13.6221		0.846	0	0	0
75.3506	0.01424	70.2247		0.847	0	0	0
75.3757	0.02506	39.9042		0.848	0	0	0
75.4172	0.04148	24.108		0.849	0	0	0
75.4639	0.04672	21.4041		0.85	0	0	0
75.642	0.17811	5.61451		0.851	0	0	0
76.0119	0.36988	2.70358		0.852	0	0	0
76.0739	0.06204	16.1186		0.853	0	0	0
76.2916	0.21766	4.59432		0.854	0	0	0
76.3351	0.04357	22.9516		0.855	0	0	0
76.4048	0.06968	14.3513		0.856	0	0	0
76.4293	0.02447	40.8664		0.857	0	0	0
76.4956	0.06631	15.0807		0.858	0	0	0
76.5112	0.01557	64.2261		0.859	0	0	0
76.5978	0.08665	11.5407		0.86	0	0	0
76.6886	0.09077	11.0169		0.861	0	0	0
76.7699	0.0813	12.3001		0.862	1	0	0
76.8966	0.12666	7.89515		0.863	0	0	1
77.2155	0.31896	3.13519		0.864	0	0	1
77.2589	0.04339	23.0468		0.865	0	0	0
77.3057	0.04676	21.3858		0.866	0	0	1
77.3314	0.02573	38.8651		0.867	0	0	0
77.4386	0.10719	9.32923		0.868	0	0	0
77.5237	0.08508	11.7536		0.869	0	0	1
77.5677	0.04398	22.7376		0.87	0	0	0
77.8034	0.23576	4.2416		0.871	0	0	0
77.8441	0.04072	24.558		0.872	0	0	0
78.0655	0.2214	4.51671		0.873	0	0	0
78.1735	0.10798	9.26097		0.874	0	0	0
78.2985	0.12498	8.00128		0.875	0	0	0
78.3427	0.04419	22.6296		0.876	0	0	1
78.4271	0.08441	11.8469		0.877	0	0	1
78.5088	0.0817	12.2399		0.878	0	0	0
78.5747	0.06586	15.1837		0.879	0	0	0
78.6192	0.04459	22.4266		0.88	0	0	1
78.7348	0.11561	8.64977		0.881	0	0	1
78.8405	0.10569	9.46163		0.882	0	0	2
78.9265	0.08593	11.6374		0.883	0	0	0
78.9481	0.02166	46.1681		0.884	0	0	0
79.0349	0.08673	11.53		0.885	0	0	0
79.1201	0.08523	11.733		0.886	0	0	0
79.1597	0.03957	25.2717		0.887	0	0	1
79.3227	0.16309	6.13158		0.888	0	0	0
79.4255	0.1027	9.7371		0.889	0	0	0
79.4457	0.0203	49.2611		0.89	0	0	0
79.596	0.15023	6.65646		0.891	0	0	1
79.6575	0.06153	16.2522		0.892	0	0	0
79.7897	0.13221	7.56372		0.893	0	0	0
79.8989	0.10917	9.16003		0.894	0	0	0
79.9192	0.02031	49.2368		0.895	0	0	0
79.9849	0.06573	15.2138		0.896	0	0	0
80.1548	0.16983	5.88824		0.897	0	0	0
80.2376	0.08286	12.0685		0.898	0	0	0
80.3255	0.08788	11.3792		0.899	0	0	0
80.3476	0.02208	45.2899		0.9	0	0	0
80.4135	0.06588	15.1791		0.901	0	0	0
80.4598	0.04635	21.575		0.902	0	0	0
80.5379	0.07807	12.809		0.903	0	0	0
80.6678	0.1299	7.69823		0.904	0	0	0
80.8449	0.17714	5.64525		0.905	0	0	0
80.8888	0.04387	22.7946		0.906	0	0	0
81.0178	0.12902	7.75074		0.907	0	0	0
81.0583	0.04053	24.6731		0.908	0	0	0
81.1647	0.10633	9.40468		0.909	1	0	0
81.2307	0.06603	15.1446		0.91	0	0	1
81.2938	0.0631	15.8479		0.911	0	0	0
81.4036	0.10979	9.1083		0.912	0	0	0
81.4458	0.04222	23.6855		0.913	0	0	0
81.6607	0.21488	4.65376		0.914	0	0	0
81.7475	0.08677	11.5247		0.915	0	0	0
81.8519	0.10439	9.57946		0.916	0	0	1
81.8945	0.04268	23.4302		0.917	0	0	1
81.9617	0.06721	14.8787		0.918	0	0	1
82.0492	0.08751	11.4273		0.919	0	0	0
82.154	0.1047	9.5511		0.92	0	0	0
82.1928	0.03886	25.7334		0.921	0	0	0
82.2132	0.0204	49.0196		0.922	0	0	0
82.3007	0.08748	11.4312		0.923	0	0	0
82.3475	0.04684	21.3493		0.924	0	0	1
82.4119	0.06439	15.5304		0.925	0	0	0
82.5593	0.14737	6.78564		0.926	0	0	0
82.6843	0.12505	7.9968		0.927	0	0	0
82.746	0.06163	16.2259		0.928	1	0	0
82.9059	0.15989	6.2543		0.929	0	0	0
83.0484	0.14254	7.01557		0.93	0	0	0
83.1191	0.07065	14.1543		0.931	0	0	1
83.2048	0.08578	11.6577		0.932	0	0	0
83.2489	0.04407	22.6912		0.933	0	0	1
83.2696	0.02071	48.2859		0.934	0	0	0
83.3795	0.10992	9.09753		0.935	0	0	0
83.4442	0.06466	15.4655		0.936	0	0	0
83.5106	0.06643	15.0534		0.937	0	0	0
83.6125	0.10192	9.81162		0.938	0	0	0
83.6412	0.02862	34.9406		0.939	0	0	1
83.7016	0.0604	16.5563		0.94	0	0	0
83.7691	0.06754	14.806		0.941	0	0	1
83.9593	0.19025	5.25624		0.942	0	0	0
84.0663	0.10698	9.34754		0.943	0	0	0
84.1546	0.08824	11.3327		0.944	0	0	0
84.2211	0.06657	15.0218		0.945	0	0	0
84.3246	0.1035	9.66184		0.946	0	0	0
84.3481	0.02348	42.5894		0.947	0	0	0
84.4402	0.0921	10.8578		0.948	0	0	0
84.4802	0.03999	25.0063		0.949	0	0	0
84.5237	0.04348	22.9991		0.95	0	0	0
84.7367	0.213	4.69484		0.951	0	0	0
84.7831	0.04644	21.5332		0.952	0	0	0
84.8664	0.08322	12.0163		0.953	0	0	0
84.9512	0.08481	11.7911		0.954	0	0	0
85.0391	0.08791	11.3753		0.955	0	0	0
85.1058	0.06678	14.9745		0.956	1	0	0
85.2507	0.1448	6.90608		0.957	0	0	0
85.3325	0.08181	12.2234		0.958	0	0	0
85.4221	0.08965	11.1545		0.959	1	0	0
85.618	0.19594	5.1036		0.96	0	0	1
85.6624	0.04436	22.5428		0.961	0	0	0
85.7864	0.124	8.06452		0.962	1	0	0
85.8537	0.06731	14.8566		0.963	1	0	0
85.9218	0.06811	14.6821		0.964	0	0	0
86.0418	0.11994	8.3375		0.965	0	0	0
86.0634	0.02158	46.3392		0.966	0	0	0
86.1105	0.04719	21.1909		0.967	1	0	0
86.1745	0.06396	15.6348		0.968	0	0	0
86.2844	0.10989	9.10001		0.969	0	0	0
86.3282	0.04382	22.8206		0.97	0	0	0
86.3711	0.04292	23.2992		0.971	0	0	0
86.457	0.08586	11.6469		0.972	0	0	1
86.5824	0.12539	7.97512		0.973	0	0	0
86.7383	0.15596	6.4119		0.974	0	0	0
86.8196	0.08127	12.3047		0.975	0	0	0
86.8594	0.03982	25.113		0.976	0	0	0
86.9706	0.11112	8.99928		0.977	0	0	0
87.0967	0.12611	7.92959		0.978	0	0	0
87.185	0.08838	11.3148		0.979	0	0	0
87.2081	0.02306	43.3651		0.98	0	0	0
87.431	0.22286	4.48712		0.981	0	0	0
87.541	0.10999	9.09174		0.982	0	0	0
87.5832	0.04228	23.6518		0.983	0	0	0
87.7362	0.15302	6.53509		0.984	0	0	0
87.7614	0.02515	39.7614		0.985	0	0	0
87.9133	0.15188	6.58415		0.986	1	1	0
88.0698	0.15654	6.38814		0.987	0	0	0
88.1506	0.08077	12.3808		0.988	0	0	0
88.1954	0.04481	22.3164		0.989	0	0	0
88.3619	0.1665	6.00601		0.99	0	0	0
88.4714	0.10953	9.12992		0.991	0	0	0
88.5615	0.09005	11.1049		0.992	0	0	0
88.649	0.08748	11.4312		0.993	0	0	0
88.6685	0.01951	51.2558		0.994	0	0	0
88.7746	0.10609	9.42596		0.995	0	0	1
88.8402	0.06563	15.2369		0.996	0	0	0
88.9047	0.06453	15.4967		0.997	1	0	0
88.9283	0.02354	42.4809		0.998	0	0	0
89.036	0.10772	9.28333		0.999	0	0	1
89.1404	0.10444	9.57488
89.1823	0.04183	23.9063
89.356	0.17377	5.75473
89.4416	0.08562	11.6795
89.5856	0.14397	6.94589
89.6951	0.10948	9.13409
89.8103	0.11521	8.6798
89.8938	0.08345	11.9832
89.9528	0.05908	16.9262
90.1277	0.17492	5.7169
90.2585	0.13077	7.64701
90.3441	0.08554	11.6904
90.4271	0.08308	12.0366
90.5149	0.08771	11.4012
90.5838	0.06893	14.5075
90.6731	0.08933	11.1944
90.7111	0.03802	26.3019
90.8399	0.12878	7.76518
90.9291	0.08921	11.2095
91.0337	0.10458	9.56206
91.1209	0.08723	11.4639
91.1618	0.04089	24.4559
91.1858	0.02395	41.7537
91.3137	0.12795	7.81555
91.3593	0.04559	21.9346
91.5111	0.15184	6.58588
91.5716	0.0605	16.5289
91.7224	0.15075	6.6335
91.9163	0.19387	5.1581
91.9445	0.02826	35.3857
92.0265	0.08192	12.207
92.112	0.08559	11.6836
92.1421	0.03008	33.2447
92.2638	0.12168	8.21828
92.4375	0.1737	5.75705
92.5783	0.14078	7.10328
92.7265	0.14824	6.74582
92.7679	0.04137	24.1721
92.8373	0.06939	14.4113
92.9462	0.10894	9.17936
93.0133	0.0671	14.9031
93.0383	0.02493	40.1123
93.1456	0.1073	9.31966
93.3231	0.17758	5.63126
93.3879	0.06476	15.4416
93.4331	0.04522	22.1141
93.5204	0.0873	11.4548
93.569	0.04858	20.5846
93.6537	0.08474	11.8008
93.7175	0.06381	15.6715
93.8311	0.11352	8.80902
93.8685	0.0374	26.738
93.9584	0.08994	11.1185
94.1918	0.23341	4.28431
94.2638	0.07195	13.8985
94.3428	0.07901	12.6566
94.4055	0.06273	15.9413
94.4725	0.06696	14.9343
94.5433	0.0708	14.1243
94.7528	0.20957	4.77168
94.8439	0.09104	10.9842
94.924	0.08013	12.4797
94.9489	0.02491	40.1445
95.1023	0.15336	6.52061
95.1194	0.01717	58.2411
95.2066	0.08713	11.4771
95.2558	0.04921	20.3211
95.3584	0.10265	9.74184
95.4646	0.10614	9.42152
95.6283	0.16371	6.10836
95.6946	0.0663	15.083
95.7619	0.06732	14.8544
95.8031	0.04121	24.266
95.8268	0.02373	42.1408
96.0192	0.1924	5.19751
96.0669	0.04767	20.9776
96.1067	0.03975	25.1572
96.1726	0.06599	15.1538
96.2761	0.10343	9.66837
96.3363	0.06025	16.5975
96.3821	0.04573	21.8675
96.5149	0.13289	7.52502
96.5797	0.06479	15.4345
96.662	0.08223	12.161
96.7526	0.09063	11.0339
96.8564	0.10385	9.62927
96.9197	0.06325	15.8103
96.9615	0.04184	23.9006
97.0726	0.11102	9.00739
97.3531	0.28057	3.56417
97.432	0.0789	12.6743
97.457	0.02493	40.1123
97.6501	0.19315	5.17732
97.6921	0.04203	23.7925
97.7341	0.04191	23.8607
97.783	0.04896	20.4248
97.8224	0.03938	25.3936
97.8672	0.04481	22.3164
98.0547	0.18749	5.33362
98.1415	0.08683	11.5168
98.2561	0.11455	8.72981
98.279	0.02294	43.592
98.2971	0.01809	55.2792
98.4012	0.10411	9.60523
98.4467	0.04546	21.9974
98.5093	0.06268	15.9541
98.5752	0.06589	15.1768
98.5982	0.02292	43.63
98.6656	0.06741	14.8346
98.7033	0.03774	26.4971
98.899	0.19565	5.11117
98.9421	0.04312	23.1911
99.0084	0.06628	15.0875
99.1556	0.14729	6.78933
99.2416	0.08592	11.6387
99.3698	0.12826	7.79666
99.3941	0.02429	41.1692
99.442	0.04789	20.8812
99.4813	0.03925	25.4777
99.5878	0.10654	9.38615
99.6342	0.04643	21.5378
99.6779	0.04364	22.9148
99.7414	0.06355	15.7356
99.7823	0.04091	24.4439
99.8791	0.09672	10.3391
100.126	0.24654	4.05614
100.339	0.21368	4.6799
100.499	0.15981	6.25743
100.519	0.01997	50.0751
100.538	0.01942	51.4933
100.714	0.17516	5.70907
100.775	0.06149	16.2628
100.842	0.06736	14.8456
100.947	0.10499	9.52472
101.072	0.12431	8.04441
101.123	0.05119	19.5351
101.202	0.07886	12.6807
101.291	0.08901	11.2347
101.462	0.17086	5.85274
101.524	0.06263	15.9668
101.572	0.048	20.8333
101.592	0.01975	50.6329
101.742	0.14971	6.67958
101.87	0.12847	7.78392
101.957	0.0864	11.5741
101.997	0.04	25
102.153	0.15677	6.37877
102.283	0.12917	7.74174
102.369	0.08621	11.5996
102.469	0.09993	10.007
102.512	0.0429	23.31
102.622	0.11013	9.08018
102.715	0.09305	10.7469
102.777	0.0625	16
102.845	0.06816	14.6714
102.952	0.10622	9.41442
103.038	0.08643	11.5701
103.107	0.06925	14.4404
103.141	0.03371	29.6648
103.351	0.20967	4.7694
103.393	0.04212	23.7417
103.417	0.02425	41.2371
103.436	0.01847	54.1419
103.523	0.08748	11.4312
103.594	0.07127	14.0311
103.643	0.04879	20.496
103.729	0.08571	11.6673
103.961	0.23207	4.30904
104.006	0.04471	22.3664
104.065	0.05928	16.8691
104.127	0.06178	16.1865
104.171	0.0442	22.6244
104.405	0.23402	4.27314
104.472	0.06663	15.0083
104.541	0.06973	14.341
104.735	0.19344	5.16956
104.776	0.0416	24.0385
104.889	0.11232	8.90313
104.907	0.01838	54.407
104.99	0.0834	11.9904
105.06	0.06916	14.4592
105.141	0.08161	12.2534
105.185	0.04371	22.8781
105.268	0.08345	11.9832
105.332	0.06413	15.5933
105.421	0.08823	11.334
105.553	0.13247	7.54888
105.634	0.08077	12.3808
105.758	0.12392	8.06972
105.939	0.18112	5.5212
105.98	0.04113	24.3132
106.023	0.04252	23.5183
106.129	0.10603	9.43129
106.218	0.0895	11.1732
106.237	0.01864	53.6481
106.304	0.06768	14.7754
106.369	0.06465	15.4679
106.538	0.16879	5.92452
106.557	0.01891	52.8821
106.664	0.10707	9.33968
106.742	0.07848	12.7421
106.787	0.04448	22.482
106.9	0.11327	8.82846
107.054	0.15338	6.51975
107.185	0.13115	7.62486
107.209	0.02403	41.6146
107.229	0.02045	48.8998
107.357	0.1276	7.83699
107.401	0.04427	22.5887
107.458	0.0573	17.452
107.504	0.04594	21.7675
107.528	0.02417	41.3736
107.571	0.04238	23.596
107.655	0.08426	11.868
107.696	0.04119	24.2777
107.825	0.12849	7.78271
107.856	0.03089	32.3729
108.047	0.19102	5.23505
108.105	0.05788	17.2771
108.192	0.08758	11.4181
108.368	0.17569	5.69184
108.429	0.06144	16.276
108.615	0.18614	5.3723
108.667	0.05148	19.425
108.736	0.06959	14.3699
108.843	0.10687	9.35716
108.864	0.02051	48.7567
108.966	0.10242	9.76372
109.036	0.0698	14.3266
109.12	0.08415	11.8835
109.186	0.06565	15.2323
109.394	0.20828	4.80123
109.438	0.04346	23.0097
109.461	0.02294	43.592
109.501	0.04016	24.9004
109.609	0.10785	9.27214
109.671	0.06251	15.9974
109.716	0.0448	22.3214
109.822	0.10606	9.42863
109.975	0.15357	6.51169
110.038	0.06287	15.9058
110.082	0.04361	22.9305
110.145	0.06318	15.8278
110.19	0.04471	22.3664
110.338	0.14793	6.75995
110.36	0.02191	45.6413
110.489	0.12972	7.70891
110.661	0.17204	5.8126
110.768	0.10609	9.42596
110.834	0.06628	15.0875
110.857	0.02325	43.0108
111.107	0.24959	4.00657
111.119	0.01247	80.1925
111.369	0.24973	4.00432
111.492	0.12333	8.10833
111.517	0.02448	40.8497
111.626	0.10905	9.17011
111.715	0.08949	11.1744
111.759	0.04356	22.9568
111.805	0.0466	21.4592
111.894	0.08877	11.2651
112.013	0.11902	8.40195
112.104	0.091	10.989
112.144	0.04022	24.8633
112.275	0.13036	7.67106
112.34	0.06549	15.2695
112.509	0.16911	5.91331
112.553	0.04415	22.6501
112.598	0.0446	22.4215
112.745	0.14669	6.8171
112.855	0.10987	9.10167
112.907	0.05202	19.2234
113.021	0.1147	8.7184
113.068	0.04673	21.3995
113.156	0.08761	11.4142
113.226	0.07013	14.2592
113.266	0.03992	25.0501
113.371	0.10527	9.49938
113.415	0.0444	22.5225
113.54	0.12413	8.05607
113.668	0.12796	7.81494
113.733	0.06566	15.23
113.948	0.21463	4.65918
113.994	0.04577	21.8484
114.036	0.04192	23.855
114.059	0.02382	41.9815
114.185	0.12561	7.96115
114.25	0.0648	15.4321
114.386	0.13589	7.35889
114.487	0.10172	9.83091
114.552	0.06422	15.5715
114.576	0.02464	40.5844
114.685	0.10839	9.22594
114.725	0.04001	24.9938
114.829	0.10474	9.54745
114.87	0.04024	24.8509
114.963	0.09364	10.6792
115.03	0.06679	14.9723
115.071	0.04057	24.6488
115.107	0.03616	27.6549
115.116	0.00937	106.724
115.219	0.10307	9.70214
115.305	0.08565	11.6754
115.37	0.06515	15.3492
115.587	0.21693	4.60978
115.651	0.06397	15.6323
115.776	0.12547	7.97003
115.82	0.04338	23.0521
115.848	0.02869	34.8554
115.954	0.10578	9.45358
116.059	0.10434	9.58405
116.23	0.17122	5.84044
116.404	0.17428	5.73789
116.555	0.15094	6.62515
116.661	0.1057	9.46074
116.704	0.0433	23.0947
116.812	0.10788	9.26956
116.834	0.02212	45.208
116.896	0.06247	16.0077
117.024	0.128	7.8125
117.049	0.02417	41.3736
117.095	0.04642	21.5424
117.221	0.12578	7.95039
117.285	0.06447	15.5111
117.351	0.06573	15.2138
117.418	0.06678	14.9745
117.459	0.04137	24.1721
117.582	0.12285	8.14001
117.623	0.04072	24.558
117.776	0.15344	6.51721
117.91	0.1337	7.47943
118.018	0.10827	9.23617
118.059	0.0413	24.2131
118.122	0.0625	16
118.209	0.08692	11.5048
118.273	0.06392	15.6446
118.486	0.21279	4.69947
118.755	0.26961	3.70906
118.823	0.06739	14.839
118.867	0.04448	22.482
118.955	0.0882	11.3379
119.024	0.06827	14.6477
119.106	0.08276	12.0831
119.19	0.08411	11.8892
119.275	0.08477	11.7966
119.338	0.06275	15.9363
119.418	0.08014	12.4782
119.556	0.13791	7.25111
119.66	0.10401	9.61446
119.791	0.1312	7.62195
119.83	0.03923	25.4907
119.857	0.02706	36.9549
119.878	0.02075	48.1928
119.921	0.04314	23.1803
120.048	0.12705	7.87092
120.092	0.04359	22.941
120.262	0.16958	5.89692
120.299	0.0379	26.3852
120.449	0.14937	6.69478
120.543	0.09395	10.644
120.567	0.02385	41.9287
120.67	0.10367	9.64599
120.759	0.08823	11.334
120.782	0.023	43.4783
120.804	0.02212	45.208
121.005	0.20141	4.965
121.112	0.10687	9.35716
121.417	0.30507	3.27794
121.44	0.02249	44.4642
121.459	0.01982	50.4541
121.499	0.04012	24.9252
121.522	0.02272	44.0141
121.611	0.08895	11.2423
121.679	0.06753	14.8082
121.824	0.14492	6.90036
121.915	0.09099	10.9902
122.001	0.08693	11.5035
122.102	0.10033	9.96711
122.142	0.03998	25.0125
122.213	0.07094	14.0964
122.472	0.25969	3.85075
122.534	0.0619	16.1551
122.576	0.04191	23.8607
122.706	0.1296	7.71605
122.879	0.17328	5.77101
122.963	0.08418	11.8793
123.093	0.12972	7.70891
123.135	0.04197	23.8265
123.219	0.08451	11.8329
123.274	0.05442	18.3756
123.368	0.09408	10.6293
123.497	0.12877	7.76578
123.569	0.07177	13.9334
123.674	0.1056	9.4697
123.78	0.10594	9.43931
123.908	0.12839	7.78877
124.012	0.10346	9.66557
124.21	0.19778	5.05612
124.248	0.03787	26.4061
124.335	0.08706	11.4863
124.404	0.06949	14.3906
124.424	0.02027	49.334
124.531	0.1071	9.33707
124.554	0.02283	43.802
124.595	0.041	24.3902
124.913	0.31748	3.1498
124.981	0.06828	14.6456
125.132	0.15105	6.62032
125.175	0.04294	23.2883
125.306	0.13141	7.60977
125.433	0.12642	7.91014
125.54	0.10686	9.35804
125.607	0.06757	14.7995
125.672	0.0644	15.528
125.752	0.0806	12.4069
125.793	0.04034	24.7893
125.881	0.08868	11.2765
125.988	0.10615	9.42063
126.009	0.02167	46.1467
126.137	0.12759	7.8376
126.309	0.17178	5.8214
126.394	0.08537	11.7137
126.456	0.06191	16.1525
126.479	0.0233	42.9185
126.54	0.06081	16.4447
126.691	0.15143	6.60371
126.925	0.2341	4.27168
127.046	0.1207	8.285
127.162	0.11593	8.62589
127.29	0.12771	7.83024
127.335	0.04562	21.9202
127.358	0.02294	43.592
127.4	0.04199	23.8152
127.506	0.1058	9.4518
127.551	0.04494	22.2519
127.752	0.20093	4.97686
127.838	0.08621	11.5996
127.863	0.02512	39.8089
128.082	0.21869	4.57268
128.129	0.04672	21.4041
128.214	0.08519	11.7385
128.326	0.11175	8.94855
128.433	0.10703	9.34317
128.577	0.14413	6.93818
128.644	0.06721	14.8787
128.792	0.14838	6.73945
128.853	0.06071	16.4718
128.915	0.06226	16.0617
129.007	0.09176	10.898
129.07	0.06235	16.0385
129.093	0.02369	42.2119
129.181	0.08772	11.3999
129.246	0.06475	15.444
129.305	0.05891	16.975
129.394	0.08921	11.2095
129.483	0.08937	11.1894
129.673	0.18947	5.27788
129.718	0.04564	21.9106
129.803	0.08424	11.8708
129.888	0.08499	11.7661
129.979	0.09125	10.9589
130.122	0.14325	6.9808
130.257	0.13503	7.40576
130.451	0.19345	5.16929
130.509	0.05826	17.1644
130.809	0.2998	3.33556
130.874	0.06544	15.2812
130.959	0.08527	11.7275
131.005	0.04579	21.8388
131.044	0.03931	25.4388
131.091	0.04649	21.51
131.112	0.02128	46.9925
131.2	0.08786	11.3817
131.244	0.04382	22.8206
131.332	0.08865	11.2803
131.395	0.06236	16.0359
131.56	0.16544	6.04449
131.584	0.02355	42.4628
131.623	0.03903	25.6213
131.669	0.04607	21.7061
131.715	0.04561	21.925
131.801	0.08682	11.5181
131.925	0.12355	8.09389
131.973	0.04811	20.7857
132.059	0.08591	11.6401
132.248	0.18927	5.28346
132.359	0.11063	9.03914
132.423	0.0643	15.5521
132.662	0.23918	4.18095
132.689	0.02657	37.6364
132.756	0.06758	14.7973
132.78	0.02378	42.0521
132.862	0.08153	12.2654
132.951	0.08971	11.147
133.041	0.08903	11.2322
133.079	0.03873	25.8198
133.123	0.04392	22.7687
133.167	0.04397	22.7428
133.341	0.17424	5.73921
133.382	0.04104	24.3665
133.547	0.16478	6.0687
133.658	0.11052	9.04814
133.744	0.08601	11.6266
134.041	0.29765	3.35965
134.106	0.06482	15.4273
134.192	0.08551	11.6945
134.237	0.04517	22.1386
134.386	0.14927	6.69927
134.531	0.14489	6.90179
134.646	0.11461	8.72524
134.682	0.03682	27.1592
134.88	0.19726	5.06945
134.921	0.04124	24.2483
134.968	0.04677	21.3812
135.042	0.07398	13.5172
135.283	0.24149	4.14096
135.328	0.04505	22.1976
135.393	0.06495	15.3965
135.497	0.10388	9.62649
135.565	0.06773	14.7645
135.691	0.12616	7.92644
135.886	0.19527	5.12111
135.97	0.08422	11.8737
136.016	0.04568	21.8914
136.101	0.08502	11.7619
136.188	0.08671	11.5327
136.315	0.12723	7.85978
136.443	0.12829	7.79484
136.509	0.06599	15.1538
136.641	0.13129	7.61673
136.657	0.01678	59.5948
136.747	0.08969	11.1495
136.853	0.10546	9.48227
136.878	0.02554	39.1543
136.916	0.03835	26.0756
136.978	0.06126	16.3239
137.193	0.21476	4.65636
137.308	0.11511	8.68734
137.389	0.08134	12.2941
137.428	0.0388	25.7732
137.493	0.06512	15.3563
137.684	0.19156	5.2203
137.77	0.08549	11.6973
137.814	0.04414	22.6552
138.01	0.19589	5.10491
138.052	0.04239	23.5905
138.122	0.06939	14.4113
138.163	0.04148	24.108
138.287	0.12412	8.05672
138.352	0.06419	15.5788
138.373	0.02125	47.0588
138.422	0.04874	20.517
138.505	0.08311	12.0322
138.703	0.19873	5.03195
138.817	0.11358	8.80437
138.856	0.03898	25.6542
138.966	0.1096	9.12409
139.014	0.04843	20.6484
139.187	0.17267	5.79139
139.225	0.03796	26.3435
139.291	0.06682	14.9656
139.447	0.15584	6.41684
139.509	0.06194	16.1447
139.532	0.0232	43.1034
139.701	0.16867	5.92874
139.745	0.04348	22.9991
139.833	0.088	11.3636
139.918	0.08569	11.67
139.97	0.05181	19.3013
140.045	0.07489	13.3529
140.087	0.04163	24.0211
140.135	0.04804	20.816
140.173	0.03883	25.7533
140.217	0.04377	22.8467
140.348	0.13101	7.63301
140.39	0.04229	23.6463
140.454	0.06379	15.6764
140.479	0.0243	41.1523
140.729	0.25053	3.99154
140.774	0.0446	22.4215
140.837	0.06322	15.8178
140.946	0.10892	9.18105
141.03	0.08458	11.8231
141.139	0.10877	9.19371
141.262	0.12259	8.15727
141.328	0.06624	15.0966
141.482	0.15357	6.51169
141.522	0.04063	24.6124
141.563	0.04079	24.5158
141.757	0.19388	5.15783
141.909	0.15258	6.55394
142.058	0.14815	6.74992
142.357	0.299	3.34448
142.555	0.19819	5.04566
142.832	0.27761	3.60218
142.868	0.03586	27.8862
142.955	0.08714	11.4758
143.02	0.06421	15.5739
143.062	0.04274	23.3973
143.193	0.13031	7.67401
143.26	0.0675	14.8148
143.323	0.06235	16.0385
143.365	0.04284	23.3427
143.406	0.04104	24.3665
143.45	0.04346	23.0097
143.492	0.04234	23.6183
143.56	0.0681	14.6843
143.799	0.23842	4.19428
143.885	0.08637	11.5781
143.992	0.10718	9.3301
144.037	0.04451	22.4669
144.057	0.02057	48.6145
144.208	0.15094	6.62515
144.316	0.10772	9.28333
144.335	0.01942	51.4933
144.628	0.29262	3.4174
144.712	0.08366	11.9531
144.738	0.02595	38.5356
144.823	0.0855	11.6959
144.94	0.11635	8.59476
145.022	0.08256	12.1124
145.151	0.12845	7.78513
145.212	0.06189	16.1577
145.292	0.07989	12.5172
145.402	0.10972	9.11411
145.449	0.04682	21.3584
145.491	0.04229	23.6463
145.629	0.13771	7.26164
145.664	0.03543	28.2247
145.738	0.07339	13.6258
145.84	0.10273	9.73425
145.964	0.12329	8.11096
146.053	0.08917	11.2145
146.117	0.06366	15.7085
146.184	0.06783	14.7427
146.309	0.12482	8.01154
146.413	0.10341	9.67024
146.437	0.02487	40.2091
146.609	0.1715	5.8309
146.734	0.12498	8.00128
146.93	0.19606	5.10048
147.078	0.14782	6.76498
147.205	0.12691	7.8796
147.352	0.1469	6.80735
147.414	0.06249	16.0026
147.611	0.19648	5.08958
147.675	0.06489	15.4107
147.823	0.14738	6.78518
147.887	0.06386	15.6593
148.141	0.2539	3.93856
148.225	0.08415	11.8835
148.332	0.10756	9.29714
148.378	0.04534	22.0556
148.462	0.08384	11.9275
148.525	0.06374	15.6887
148.655	0.13011	7.6858
148.719	0.0634	15.7729
148.848	0.12967	7.71188
148.895	0.04615	21.6685
148.98	0.08587	11.6455
149.105	0.12468	8.02053
149.15	0.04482	22.3115
149.195	0.04528	22.0848
149.296	0.10112	9.88924
149.442	0.14567	6.86483
149.534	0.0921	10.8578
149.616	0.08229	12.1521
149.644	0.02731	36.6166
149.703	0.05927	16.8719
149.997	0.29385	3.4031
150.085	0.08856	11.2918
150.174	0.0888	11.2613
150.323	0.1485	6.73401
150.429	0.10584	9.44822
150.661	0.23237	4.30348
150.751	0.09047	11.0534
150.792	0.041	24.3902
150.839	0.04673	21.3995
150.92	0.08052	12.4193
151.005	0.0854	11.7096
151.134	0.12849	7.78271
151.214	0.08005	12.4922
151.359	0.14574	6.86153
151.498	0.13833	7.22909
151.553	0.05485	18.2315
151.687	0.13405	7.4599
151.73	0.04326	23.116
151.791	0.06097	16.4015
151.925	0.13418	7.45268
151.982	0.05752	17.3853
152.085	0.10205	9.79912
152.11	0.02536	39.4322
152.238	0.12769	7.83147
152.325	0.087	11.4943
152.393	0.06828	14.6456
152.491	0.09818	10.1854
152.537	0.04549	21.9829
152.685	0.14834	6.74127
152.857	0.17207	5.81159
152.92	0.06274	15.9388
153.027	0.1073	9.31966
153.072	0.04498	22.2321
153.135	0.06325	15.8103
153.265	0.12947	7.7238
153.354	0.08903	11.2322
153.395	0.04151	24.0906
153.527	0.13225	7.56144
153.692	0.16494	6.06281
153.741	0.04879	20.496
153.779	0.03822	26.1643
153.822	0.0422	23.6967
153.973	0.15161	6.59587
154.08	0.10629	9.40822
154.313	0.23321	4.28798
154.356	0.04324	23.1267
154.399	0.04281	23.359
154.531	0.13247	7.54888
154.657	0.12617	7.92581
154.739	0.08168	12.2429
154.848	0.10907	9.16842
154.919	0.0707	14.1443
155.066	0.14712	6.79717
155.153	0.08663	11.5433
155.191	0.03878	25.7865
155.296	0.10421	9.59601
155.487	0.19119	5.2304
155.536	0.04896	20.4248
155.66	0.12393	8.06907
155.68	0.02074	48.216
155.808	0.12801	7.81189
155.961	0.1527	6.54879
156.067	0.10558	9.47149
156.195	0.12804	7.81006
156.295	0.10058	9.94233
156.34	0.04445	22.4972
156.431	0.09101	10.9878
156.554	0.12328	8.11162
156.602	0.04754	21.0349
156.804	0.2025	4.93827
156.895	0.09087	11.0047
157.015	0.12045	8.3022
157.101	0.08524	11.7316
157.191	0.09047	11.0534
157.3	0.10923	9.15499
157.319	0.01907	52.4384
157.492	0.17282	5.78637
157.601	0.10909	9.16674
157.646	0.04475	22.3464
157.69	0.04354	22.9674
157.709	0.01975	50.6329
157.776	0.0663	15.083
157.904	0.12804	7.81006
158.011	0.10719	9.32923
158.096	0.08529	11.7247
158.222	0.12595	7.93966
158.374	0.15158	6.59718
158.436	0.0626	15.9744
158.6	0.16336	6.12145
158.781	0.18097	5.52578
158.818	0.0374	26.738
159.106	0.28815	3.47041
159.196	0.08979	11.1371
159.215	0.0193	51.8135
159.282	0.06656	15.024
159.388	0.10584	9.44822
159.456	0.06877	14.5412
159.565	0.10862	9.20641
159.711	0.14564	6.86625
159.93	0.21928	4.56038
159.955	0.02498	40.032
160.309	0.35351	2.82877
160.356	0.04773	20.9512
160.396	0.0394	25.3807
160.503	0.10703	9.34317
160.592	0.08949	11.1744
160.614	0.02177	45.9348
160.799	0.18555	5.38938
160.891	0.09172	10.9027
161.08	0.18894	5.29269
161.183	0.103	9.70874
161.461	0.27788	3.59868
161.68	0.21936	4.55872
161.764	0.08324	12.0135
161.806	0.04189	23.872
161.915	0.10943	9.13826
161.959	0.0438	22.8311
161.995	0.03625	27.5862
162.041	0.04636	21.5703
162.082	0.0403	24.8139
162.362	0.28023	3.5685
162.592	0.23038	4.34065
162.635	0.04315	23.175
162.724	0.08814	11.3456
162.811	0.08777	11.3934
162.961	0.14983	6.67423
163.001	0.0394	25.3807
163.021	0.02033	49.1884
163.111	0.08978	11.1383
163.197	0.08618	11.6036
163.257	0.06056	16.5125
163.322	0.06456	15.4895
163.408	0.08559	11.6836
163.455	0.04762	20.9996
163.515	0.06019	16.6141
163.559	0.04394	22.7583
163.684	0.12465	8.02246
163.768	0.08372	11.9446
163.809	0.04144	24.1313
164.043	0.23369	4.27917
164.3	0.25719	3.88818
164.366	0.06621	15.1035
164.491	0.12483	8.01089
164.535	0.04407	22.6912
164.58	0.04483	22.3065
164.79	0.21	4.7619
164.834	0.04358	22.9463
164.856	0.02251	44.4247
164.916	0.05999	16.6694
165.064	0.14838	6.73945
165.408	0.34409	2.90622
165.514	0.10599	9.43485
165.602	0.08709	11.4824
165.647	0.04547	21.9925
165.689	0.04186	23.8892
165.856	0.16676	5.99664
166.007	0.1516	6.59631
166.086	0.07909	12.6438
166.114	0.0278	35.9712
166.137	0.02283	43.802
166.177	0.03973	25.1699
166.541	0.36458	2.74288
166.695	0.15344	6.51721
166.78	0.08506	11.7564
167.201	0.42078	2.37654
167.354	0.1531	6.53168
167.438	0.08437	11.8526
167.568	0.12969	7.71069
167.76	0.19186	5.21213
167.788	0.02871	34.8311
167.808	0.02009	49.776
167.941	0.1327	7.5358
168.003	0.06177	16.1891
168.148	0.14519	6.88753
168.232	0.08398	11.9076
168.336	0.10411	9.60523
168.402	0.0659	15.1745
168.778	0.37549	2.66319
168.823	0.04527	22.0897
168.91	0.08683	11.5168
168.932	0.02255	44.3459
169.001	0.0691	14.4718
169.17	0.16872	5.92698
169.377	0.20709	4.82882
169.466	0.08852	11.2969
169.718	0.25263	3.95836
169.841	0.12287	8.13868
170.082	0.24041	4.15956
170.232	0.15038	6.64982
170.437	0.20552	4.86571
170.55	0.11303	8.84721
170.68	0.12966	7.71248
170.807	0.12718	7.86287
170.911	0.10365	9.64785
171.001	0.08989	11.1247
171.206	0.20491	4.88019
171.251	0.04546	21.9974
171.274	0.02248	44.484
171.291	0.01698	58.8928
171.423	0.13271	7.53523
171.529	0.10534	9.49307
171.553	0.02393	41.7885
171.679	0.12652	7.90389
171.867	0.18749	5.33362
172.043	0.17629	5.67247
172.081	0.03845	26.0078
172.123	0.04181	23.9177
172.149	0.02567	38.956
172.186	0.03762	26.5816
172.271	0.08487	11.7827
172.567	0.29599	3.37849
172.718	0.15066	6.63746
172.929	0.21143	4.7297
173.017	0.08793	11.3727
173.06	0.04281	23.359
173.17	0.10974	9.11245
173.261	0.09149	10.9302
173.427	0.1656	6.03865
173.6	0.17274	5.78905
173.619	0.01903	52.5486
173.666	0.04726	21.1595
173.937	0.27073	3.69372
174.087	0.15047	6.64584
174.387	0.29992	3.33422
174.508	0.12054	8.296
174.642	0.13385	7.47105
174.746	0.10455	9.5648
174.874	0.12762	7.83576
174.998	0.12419	8.05218
175.259	0.26082	3.83406
175.3	0.04085	24.4798
175.743	0.44325	2.25606
175.809	0.0659	15.1745
176.211	0.40203	2.48738
176.38	0.16924	5.90877
176.443	0.06302	15.868
176.597	0.1538	6.50195
176.701	0.10384	9.6302
176.764	0.06289	15.9008
176.804	0.0408	24.5098
177.144	0.33923	2.94785
177.192	0.04812	20.7814
177.211	0.01899	52.6593
177.465	0.25479	3.9248
177.597	0.13164	7.59648
177.87	0.27332	3.65872
177.979	0.1083	9.23361
178.022	0.04362	22.9253
178.108	0.08515	11.744
178.441	0.33397	2.99428
178.695	0.25362	3.94291
178.719	0.0236	42.3729
178.93	0.21108	4.73754
179.031	0.10087	9.91375
179.136	0.10569	9.46163
179.33	0.19339	5.1709
179.371	0.04163	24.0211
179.525	0.15323	6.52614
179.653	0.12847	7.78392
179.819	0.16584	6.02991
180.133	0.31435	3.18117
180.389	0.25624	3.90259
180.519	0.12974	7.70772
180.602	0.08259	12.108
180.771	0.16929	5.90702
180.84	0.06909	14.4739
180.999	0.15883	6.29604
181.088	0.08878	11.2638
181.216	0.12861	7.77545
181.405	0.18877	5.29745
181.539	0.1338	7.47384
181.619	0.07981	12.5298
181.67	0.05072	19.7161
181.792	0.12292	8.13537
182.028	0.23512	4.25315
182.143	0.11586	8.63111
182.188	0.04417	22.6398
182.31	0.12238	8.17127
182.53	0.22016	4.54215
182.66	0.13036	7.67106
182.792	0.13166	7.59532
182.832	0.03977	25.1446
182.915	0.08301	12.0467
182.982	0.06717	14.8876
183.067	0.08509	11.7523
183.113	0.04591	21.7817
183.401	0.28753	3.4779
183.511	0.11085	9.0212
183.571	0.05984	16.7112
183.656	0.0846	11.8203
183.866	0.21056	4.74924
183.997	0.13062	7.6558
184.113	0.11614	8.6103
184.203	0.08937	11.1894
184.352	0.14937	6.69478
184.607	0.25496	3.92218
184.695	0.08759	11.4168
184.915	0.22025	4.5403
184.96	0.04521	22.119
185.153	0.19271	5.18914
185.195	0.04223	23.6798
185.383	0.18849	5.30532
185.463	0.07955	12.5707
185.797	0.33377	2.99608
185.906	0.10896	9.17768
186.078	0.1721	5.81058
186.211	0.13294	7.52219
186.245	0.03392	29.4811
186.4	0.15569	6.42302
186.467	0.06682	14.9656
186.505	0.03737	26.7594
186.699	0.19434	5.14562
186.786	0.08685	11.5141
187.054	0.26809	3.73009
187.286	0.23235	4.30385
187.393	0.10726	9.32314
187.458	0.06492	15.4036
187.883	0.4248	2.35405
188.048	0.16493	6.06318
188.092	0.04381	22.8258
188.133	0.04069	24.5761
188.285	0.15244	6.55996
188.322	0.03685	27.137
188.494	0.17181	5.82038
188.726	0.23213	4.30793
188.767	0.04109	24.3368
188.857	0.09034	11.0693
189.237	0.37986	2.63255
189.323	0.08631	11.5861
[truncated: 10,306 more rows]

## Sheet: Fig7A
Figure 7A
normalized	small (n=118)		medium (n=75)		large (n=89)
Time (s)	Hazard	sem	Hazard	sem	Hazard	sem
0	0	0	0	0	0	0
0.001	8.14109e-05	2.80122e-05	4.06861e-05	3.02982e-05	0.000174197	8.19561e-05
0.002	1.02983e-05	7.34099e-06	0	0	2.94135e-06	2.94135e-06
0.003	7.36415e-06	4.65029e-06	7.09561e-06	5.45973e-06	0	0
0.004	0.000247046	7.14092e-05	2.23105e-05	1.34993e-05	4.06751e-05	2.74104e-05
0.005	0.00134573	0.000223088	0.000383282	0.000238151	0.000330077	0.000286899
0.006	0.00321738	0.00050142	0.00126908	0.000278745	0.000487926	0.000202328
0.007	0.00372105	0.000683474	0.00250391	0.000611607	0.000894906	0.000181631
0.008	0.00308543	0.000526033	0.0028594	0.000684941	0.00143962	0.000264207
0.009	0.00226571	0.000363877	0.00230177	0.000507938	0.00170925	0.000275647
0.01	0.00151989	0.00023522	0.00174394	0.000356332	0.00159548	0.000241805
0.011	0.000991949	0.000153458	0.00129034	0.000270489	0.0013517	0.000216586
0.012	0.000924037	0.000149477	0.000817712	0.000194547	0.00124249	0.000239816
0.013	0.000651775	0.000101859	0.000655886	0.000179212	0.000998762	0.00019012
0.014	0.000562823	9.20196e-05	0.000391564	0.000107262	0.000966637	0.00022335
0.015	0.000534298	8.96613e-05	0.000366109	0.000113839	0.000586947	0.000130023
0.016	0.000534045	9.78652e-05	0.000362143	9.38491e-05	0.000551861	0.000140057
0.017	0.000599872	0.000118471	0.000289952	9.21408e-05	0.000441908	0.000135881
0.018	0.000820988	0.000178984	0.000261872	0.000105979	0.000363175	0.000140366
0.019	0.00121811	0.000268596	0.000207353	5.22077e-05	0.000375318	0.000140545
0.02	0.00174789	0.000419518	0.000218521	5.75344e-05	0.000321432	0.000105058
0.021	0.00254747	0.000539268	0.000214573	5.26193e-05	0.000284	8.29906e-05
0.022	0.00357819	0.000708984	0.000405465	8.43398e-05	0.00023038	6.46511e-05
0.023	0.00464807	0.000811043	0.000610621	0.000115734	0.000218717	5.09369e-05
0.024	0.00628879	0.000961473	0.000739333	0.000146938	0.000230519	5.12174e-05
0.025	0.00855177	0.00113104	0.00137002	0.000260661	0.000282984	5.4966e-05
0.026	0.0111752	0.0013138	0.00193392	0.000381765	0.000292066	4.94784e-05
0.027	0.0146741	0.00157856	0.00274914	0.000533792	0.000446932	7.81065e-05
0.028	0.0179723	0.00181212	0.00379672	0.000653069	0.000645078	0.000126149
0.029	0.0217104	0.00201495	0.00554978	0.000927987	0.000849324	0.00014319
0.03	0.0232515	0.00210698	0.00710843	0.00109414	0.00115623	0.00019854
0.031	0.0253128	0.00215688	0.0094615	0.00126337	0.0015626	0.000235763
0.032	0.0254183	0.00204437	0.0118523	0.00148904	0.00228175	0.000361096
0.033	0.0245472	0.00197368	0.0137208	0.00169515	0.00318761	0.000440314
0.034	0.0224487	0.00186547	0.0154073	0.00182198	0.0041189	0.00058919
0.035	0.0195818	0.00163063	0.0174139	0.00190925	0.00536826	0.000663021
0.036	0.0164391	0.00140825	0.0180719	0.00198339	0.00654016	0.000766105
0.037	0.0138586	0.0012779	0.0190502	0.00197006	0.00826851	0.000904482
0.038	0.0112393	0.00111472	0.0184071	0.00193286	0.00952046	0.000971713
0.039	0.00902501	0.000886676	0.0176368	0.00180289	0.0110774	0.00112835
0.04	0.00690766	0.00075284	0.0156152	0.00167871	0.0118182	0.00106177
0.041	0.00577767	0.000606798	0.0140268	0.00157286	0.0130924	0.00119079
0.042	0.00470151	0.000549851	0.0124677	0.00145426	0.0135218	0.00119303
0.043	0.00404952	0.000544481	0.0103883	0.001252	0.014311	0.00130586
0.044	0.0038978	0.000551589	0.00834975	0.00100226	0.0145793	0.00132372
0.045	0.00340088	0.000510794	0.00646128	0.000826106	0.0141761	0.00133747
0.046	0.00322499	0.000481574	0.00517228	0.00069985	0.0130249	0.00133262
0.047	0.00312601	0.000459967	0.00404252	0.000550963	0.0124727	0.00129593
0.048	0.00332523	0.000458866	0.0031359	0.000416138	0.0107027	0.00121842
0.049	0.00341135	0.000465833	0.00227943	0.000315565	0.00985562	0.00121088
0.05	0.0037896	0.00052438	0.00183505	0.000252983	0.00883998	0.00108675
0.051	0.00453853	0.000609279	0.00141373	0.000191951	0.00737961	0.000920472
0.052	0.00511882	0.000646027	0.00120082	0.000153062	0.00576215	0.000809608
0.053	0.00616855	0.000713128	0.00111761	0.000142696	0.00477849	0.00068251
0.054	0.00695576	0.000729448	0.00101269	0.000133883	0.0041464	0.000540599
0.055	0.00802471	0.000770037	0.0011143	0.000134529	0.00328706	0.000473698
0.056	0.00949492	0.000792907	0.00125953	0.000165326	0.00278688	0.000422871
0.057	0.010835	0.000810529	0.00136161	0.000176337	0.00205844	0.000338389
0.058	0.0128778	0.000906372	0.00178486	0.000206141	0.00181177	0.000242815
0.059	0.0141312	0.000986654	0.0024343	0.000266477	0.00161475	0.000251271
0.06	0.015172	0.00102835	0.00305286	0.00034759	0.00116052	0.000182006
0.061	0.0164327	0.00110628	0.0042658	0.000504794	0.00108307	0.000179559
0.062	0.0167839	0.0010825	0.00559472	0.000655329	0.00100138	0.000145291
0.063	0.0166135	0.00107105	0.00687132	0.000799416	0.000919736	0.00015685
0.064	0.0162398	0.00105641	0.00854706	0.000986869	0.000991729	0.000151215
0.065	0.0155865	0.00101431	0.0107539	0.0010801	0.00111737	0.000169868
0.066	0.0138006	0.000912992	0.0124918	0.0011958	0.00129826	0.000184029
0.067	0.0124305	0.000854925	0.0142122	0.00123338	0.00142762	0.000193331
0.068	0.0106762	0.00078479	0.0164142	0.00133115	0.00177895	0.000233509
0.069	0.00917202	0.000730674	0.0172355	0.00129342	0.00230533	0.000299489
0.07	0.00792943	0.000653311	0.0185511	0.00123291	0.00298854	0.000355953
0.071	0.00683485	0.000628145	0.0192481	0.00115482	0.00355564	0.000426746
0.072	0.00568183	0.000562973	0.0194596	0.0012629	0.00460507	0.000540302
0.073	0.00499744	0.000537501	0.0192074	0.00119604	0.00555204	0.000628883
0.074	0.00452242	0.000485035	0.018104	0.00122207	0.00708301	0.000786321
0.075	0.00388114	0.00044538	0.0169166	0.0012187	0.00793721	0.000883261
0.076	0.00356921	0.000466427	0.0149582	0.0011648	0.00964935	0.00108401
0.077	0.00315552	0.000409498	0.0134681	0.00124384	0.0111282	0.00115383
0.078	0.00312867	0.000391723	0.0117787	0.00116727	0.0126276	0.00118914
0.079	0.00307022	0.000391076	0.0100068	0.0010492	0.0138288	0.00119523
0.08	0.00306071	0.000363005	0.00847634	0.000987546	0.0152287	0.00119772
0.081	0.00314839	0.000344897	0.00708235	0.000850171	0.0162898	0.00114179
0.082	0.00321721	0.00035076	0.00547218	0.000758905	0.0162182	0.00102824
0.083	0.00326876	0.000306957	0.00473052	0.000635082	0.0168509	0.00106222
0.084	0.00361232	0.000325723	0.00369557	0.000550069	0.0173591	0.00102462
0.085	0.00406432	0.000364545	0.00303492	0.000474968	0.0177944	0.00114609
0.086	0.00410412	0.000382729	0.00250548	0.00038832	0.0169646	0.0010875
0.087	0.004282	0.000350259	0.00209126	0.000320968	0.0170179	0.00120272
0.088	0.00445415	0.000351901	0.00186815	0.000255039	0.016569	0.00124508
0.089	0.00487571	0.000378723	0.00179275	0.000231272	0.0157267	0.00132923
0.09	0.00472015	0.000365854	0.00175745	0.00024188	0.0141657	0.0013167
0.091	0.00503172	0.000361002	0.00176891	0.000257707	0.012914	0.00122735
0.092	0.00506251	0.00034863	0.00177093	0.000232471	0.0117829	0.00132107
0.093	0.00526403	0.000376441	0.00197125	0.000259344	0.0107803	0.00120702
0.094	0.00533776	0.000358878	0.00241572	0.000272873	0.00869132	0.0010305
0.095	0.00506163	0.000391826	0.00231708	0.000283945	0.00743544	0.000957361
0.096	0.00506336	0.000373212	0.00285467	0.000324878	0.00641065	0.000846169
0.097	0.00488501	0.00037665	0.00317686	0.000336565	0.00513997	0.000690192
0.098	0.00466256	0.00037147	0.00379088	0.000411263	0.00442888	0.000598602
0.099	0.00431974	0.000371118	0.00369723	0.000385795	0.00359395	0.000510565
0.1	0.00403547	0.000366947	0.0039745	0.000407916	0.00314112	0.000442903
0.101	0.00394319	0.000350729	0.00475023	0.000475162	0.00249293	0.000373924
0.102	0.00319448	0.000296393	0.00492945	0.000480495	0.00213398	0.00032413
0.103	0.00308461	0.000294769	0.00527109	0.000452453	0.00186014	0.000288273
0.104	0.0030675	0.000301235	0.00563667	0.000492373	0.00186161	0.000289071
0.105	0.0026922	0.000261466	0.00554913	0.000474731	0.00174968	0.000248595
0.106	0.00275578	0.000302822	0.00591032	0.000456257	0.00189075	0.000274401
0.107	0.00244294	0.000271771	0.00579332	0.000436666	0.00191423	0.000253391
0.108	0.00255978	0.000261405	0.00588913	0.000491226	0.00201237	0.00028761
0.109	0.00236277	0.000240619	0.00575359	0.000510662	0.0022089	0.000292562
0.11	0.00246758	0.000265912	0.00566861	0.000499787	0.00242988	0.000312267
0.111	0.00225282	0.000259828	0.00513192	0.0004656	0.002438	0.000334835
0.112	0.00245237	0.000254364	0.00449777	0.000435585	0.0028882	0.000364717
0.113	0.00230738	0.000236323	0.00444402	0.000421913	0.00325884	0.000400773
0.114	0.00262735	0.000279942	0.00413193	0.00038329	0.00335517	0.000384086
0.115	0.00263125	0.000282605	0.00362386	0.000376953	0.00373191	0.000409112
0.116	0.00286538	0.000309286	0.00345135	0.000374097	0.00380141	0.000425953
0.117	0.00294696	0.0003274	0.0031345	0.000379625	0.004141	0.00045964
0.118	0.00315238	0.00035033	0.00289418	0.000397265	0.00456497	0.000469441
0.119	0.00311331	0.000355623	0.00258598	0.000335827	0.00450717	0.000411141
0.12	0.00306972	0.000352759	0.00225346	0.00027757	0.00427049	0.000361421
0.121	0.00325178	0.00035159	0.00218487	0.000274979	0.00458003	0.000416765
0.122	0.00318956	0.000328524	0.0021148	0.00028003	0.00483345	0.000403259
0.123	0.00313659	0.000300681	0.0021941	0.000258	0.00484741	0.000370872
0.124	0.00322587	0.000312271	0.00176796	0.000219673	0.00490956	0.00033627
0.125	0.00333777	0.000314117	0.00167513	0.000220902	0.00511063	0.000389925
0.126	0.00305227	0.000293172	0.00174968	0.000241068	0.0045667	0.000366044
0.127	0.0032339	0.000339342	0.00190963	0.000259878	0.00476968	0.000404725
0.128	0.00289765	0.000294008	0.00188221	0.000243682	0.00429563	0.000342027
0.129	0.0029847	0.000328853	0.00203531	0.000275662	0.00419595	0.000356707
0.13	0.00285186	0.000296986	0.00223509	0.000305772	0.0040108	0.000354992
0.131	0.00291599	0.000316391	0.00266749	0.000360915	0.00399162	0.000347201
0.132	0.00270448	0.000298378	0.00255018	0.000348312	0.00416054	0.000368179
0.133	0.00247861	0.000284784	0.0032254	0.000395634	0.00400632	0.000386719
0.134	0.00240812	0.000255889	0.00324697	0.00041681	0.00370337	0.000400926
0.135	0.00209046	0.000233619	0.0033502	0.000403516	0.0032606	0.000336982
0.136	0.00202134	0.00021174	0.00361859	0.00041467	0.00338029	0.000359218
0.137	0.00209997	0.000245191	0.00346117	0.000369121	0.00294737	0.000352788
0.138	0.00197566	0.000235303	0.00394317	0.00040002	0.00253754	0.000290377
0.139	0.0017965	0.000205769	0.00381457	0.000382349	0.00281534	0.00035022
0.14	0.00186355	0.000219305	0.00394422	0.000422417	0.00244138	0.000290561
0.141	0.00184186	0.000223501	0.00399627	0.000412696	0.00208411	0.000245734
0.142	0.00174983	0.000199977	0.00418437	0.000440086	0.00216145	0.000291506
0.143	0.00162079	0.000213245	0.00394606	0.000382429	0.00185976	0.000227713
0.144	0.00167468	0.00019741	0.00373479	0.000350952	0.00179336	0.00019925
0.145	0.00169839	0.000208308	0.0036849	0.000371508	0.00175423	0.00023815
0.146	0.0016079	0.000199062	0.00340938	0.000343004	0.00170852	0.000200604
0.147	0.00160293	0.000181957	0.00339017	0.000347748	0.00171216	0.000206866
0.148	0.0015279	0.000173304	0.0033623	0.000349933	0.00181815	0.000219522
0.149	0.00153223	0.00017384	0.0030396	0.00032806	0.00174501	0.000223727
0.15	0.00167964	0.000188225	0.00293806	0.000331271	0.00201052	0.000266751
0.151	0.00139106	0.000144304	0.00304876	0.000352812	0.00194858	0.000247341
0.152	0.00146293	0.000155763	0.00242795	0.000298372	0.00206235	0.000271519
0.153	0.00139107	0.000153662	0.00226821	0.000282487	0.00221517	0.000333963
0.154	0.00146458	0.000145152	0.00208823	0.00026037	0.0023715	0.000323488
0.155	0.00143452	0.000153945	0.00207222	0.000281712	0.00234805	0.000300769
0.156	0.00162235	0.000183638	0.00178325	0.000237977	0.00248362	0.000300865
0.157	0.00159525	0.000179362	0.00154157	0.000213351	0.00267857	0.000304007
0.158	0.00146277	0.0001566	0.00178677	0.000257371	0.00283063	0.000322908
0.159	0.00140899	0.000161439	0.0014821	0.000221251	0.00279926	0.000275879
0.16	0.00147123	0.000178061	0.00141466	0.000185424	0.00287184	0.000288715
0.161	0.00136054	0.000170192	0.00142228	0.000190828	0.0027968	0.000296208
0.162	0.00150892	0.000181349	0.00163337	0.000222257	0.00286648	0.000280416
0.163	0.0014208	0.000169613	0.00151936	0.000209834	0.00317786	0.000325635
0.164	0.00134088	0.000149456	0.00132911	0.000177236	0.0030728	0.000315957
0.165	0.00159636	0.000191734	0.0013696	0.00019185	0.00343128	0.000353144
0.166	0.00149933	0.000181008	0.00138813	0.000207632	0.00327816	0.000343077
0.167	0.00131109	0.000152804	0.00137756	0.000177274	0.0033687	0.000370392
0.168	0.00151036	0.000183668	0.00136326	0.000213128	0.00332261	0.000364066
0.169	0.00143551	0.000164931	0.0014411	0.000207435	0.00358889	0.000404653
0.17	0.00143423	0.000159917	0.0014436	0.000194628	0.00322188	0.000338245
0.171	0.00134818	0.000156306	0.00135749	0.000195996	0.00328779	0.000383159
0.172	0.00124924	0.000146634	0.00148217	0.000198443	0.00317126	0.000314194
0.173	0.00124531	0.000160509	0.00143436	0.000175492	0.00302556	0.000319317
0.174	0.00111109	0.00013744	0.00156441	0.00019453	0.00285045	0.000302873
0.175	0.00112654	0.000144961	0.00165682	0.000193596	0.00287418	0.000305691
0.176	0.00135702	0.000182664	0.00136954	0.000184889	0.002626	0.000267388
0.177	0.00109878	0.00014318	0.00170105	0.000185808	0.0026759	0.000269525
0.178	0.00113287	0.000155947	0.00173519	0.000214412	0.00249928	0.000260384
0.179	0.00102852	0.000130442	0.00150067	0.000181977	0.00242485	0.000267192
0.18	0.00111585	0.000148782	0.00163327	0.000212552	0.00204732	0.000229889
0.181	0.00116645	0.000164183	0.00133162	0.000176242	0.00208597	0.000270889
0.182	0.00108833	0.000147131	0.00158859	0.000182245	0.00182756	0.000205645
0.183	0.00112062	0.000135207	0.00146942	0.000161958	0.00204418	0.000239084
0.184	0.00109867	0.000138272	0.00122026	0.000149187	0.00198745	0.000234869
0.185	0.00111864	0.000137078	0.0012238	0.000157798	0.00170256	0.000220184
0.186	0.000981436	0.000107849	0.00127034	0.000154107	0.00158432	0.000179094
0.187	0.00112009	0.000136098	0.0012	0.000133053	0.0013587	0.000183413
0.188	0.00109222	0.00014857	0.00117697	0.000144279	0.00135538	0.000192634
0.189	0.0011522	0.000153153	0.00117871	0.000155721	0.00135184	0.00021107
0.19	0.00111023	0.000135198	0.00101437	0.000134468	0.00119811	0.000149614
0.191	0.00112063	0.000156482	0.000965533	0.000117704	0.00111549	0.000148415
0.192	0.00119181	0.000164414	0.00107833	0.000153877	0.00125866	0.000184922
0.193	0.0011656	0.000154866	0.000984944	0.000147253	0.00095018	0.000133242
0.194	0.00125735	0.000160031	0.00128085	0.000194472	0.00109962	0.000147809
0.195	0.00110448	0.000145409	0.0010767	0.000149738	0.00107727	0.000145252
0.196	0.00116103	0.000143844	0.00105529	0.000148843	0.00122049	0.000159951
0.197	0.00109067	0.000133459	0.00126444	0.000206743	0.000906237	0.000120872
0.198	0.000919002	0.000114858	0.00123013	0.000205932	0.00103143	0.000127351
0.199	0.000970228	0.00012632	0.00109839	0.000176547	0.00108397	0.00013888
0.2	0.00107986	0.000138588	0.00113151	0.000166372	0.0011831	0.000152864
0.201	0.000926966	0.000140673	0.00113307	0.000201783	0.00112446	0.000127531
0.202	0.000943072	0.000120115	0.00120291	0.000187412	0.00115319	0.000152269
0.203	0.000931227	0.000134734	0.00122402	0.000169218	0.00102885	0.000134298
0.204	0.000847821	0.00011765	0.00145414	0.000225018	0.00125339	0.00017205
0.205	0.000765247	0.000105077	0.00136158	0.000206189	0.00117596	0.000150736
0.206	0.000769048	0.000107295	0.00146883	0.000240162	0.00102217	0.000127286
0.207	0.000761737	0.000120305	0.00128464	0.000186573	0.00118197	0.000160791
0.208	0.000676128	0.000101254	0.00121195	0.000198356	0.00109718	0.000150056
0.209	0.00075288	0.00010709	0.00132556	0.00022909	0.0011225	0.000150668
0.21	0.00069781	9.61239e-05	0.00126628	0.000212744	0.00130283	0.000216908
0.211	0.000681128	9.25827e-05	0.00121348	0.000201421	0.00102303	0.000138286
0.212	0.000640866	9.47986e-05	0.00122638	0.00017751	0.00132116	0.000193172
0.213	0.000707741	9.94145e-05	0.00130985	0.000234868	0.00124895	0.000160672
0.214	0.000623362	8.60673e-05	0.00112817	0.000176277	0.00116521	0.000139839
0.215	0.00060693	9.32371e-05	0.00118748	0.000175767	0.00113665	0.000176999
0.216	0.000650634	9.10923e-05	0.00100598	0.000144278	0.00106508	0.000164933
0.217	0.000657732	9.0326e-05	0.000933326	0.000127464	0.00106618	0.000135944
0.218	0.000610906	7.81647e-05	0.00114283	0.000173797	0.00110111	0.000127475
0.219	0.000706852	9.44305e-05	0.00116821	0.000161045	0.000999972	0.000113708
0.22	0.000718618	9.50527e-05	0.000959975	0.000138729	0.00112442	0.000162216
0.221	0.000630301	8.17821e-05	0.000899419	0.0001326	0.00112077	0.000148268
0.222	0.000688473	0.000118748	0.000879133	0.000116877	0.00100495	0.000137541
0.223	0.000766242	0.000118092	0.000846273	0.000119247	0.000991474	0.000151728
0.224	0.000756263	0.000107011	0.00078188	0.00011781	0.0010279	0.000131767
0.225	0.000753499	0.000107162	0.000942055	0.000146985	0.00104791	0.000153469
0.226	0.000831064	0.00013382	0.000753644	0.000115907	0.000999429	0.000135652
0.227	0.000699966	0.000107925	0.000787891	0.000123448	0.000917267	0.000111028
0.228	0.000678436	9.87235e-05	0.000646583	0.00010878	0.00110048	0.000155478
0.229	0.000682166	9.01372e-05	0.00079609	0.000118034	0.000956071	0.000141848
0.23	0.000790292	0.000104262	0.000805905	0.000125907	0.000985452	0.000150602
0.231	0.000792674	0.000115782	0.000707905	0.000121694	0.00103774	0.000134936
0.232	0.00074091	0.000112391	0.000749349	0.000121014	0.000998117	0.000135731
0.233	0.000557388	8.46039e-05	0.000794842	0.000137247	0.000708713	0.000101653
0.234	0.00062678	9.66043e-05	0.000827888	0.000160287	0.000911517	0.00012971
0.235	0.000699089	9.71914e-05	0.00077926	0.000131664	0.000828574	0.000125313
0.236	0.000570976	8.5954e-05	0.00088166	0.000142025	0.000837298	0.000116082
0.237	0.000654543	9.43942e-05	0.000818858	0.000146369	0.000889333	0.000118675
0.238	0.000656025	0.000112185	0.000786048	0.000125621	0.000675999	9.09116e-05
0.239	0.000629902	8.7173e-05	0.000786063	0.000128303	0.000775353	0.000101212
0.24	0.000524841	8.89185e-05	0.000807651	0.000129503	0.000626776	8.90186e-05
0.241	0.000557922	0.000100028	0.000742847	0.000144723	0.000803787	0.000102151
0.242	0.000566104	9.38734e-05	0.000880937	0.000147299	0.000755917	0.000110585
0.243	0.000462307	8.63434e-05	0.000757968	0.000152672	0.000898246	0.000127546
0.244	0.000447406	7.27411e-05	0.000857321	0.000143292	0.00070898	9.95109e-05
0.245	0.000500541	8.6755e-05	0.000797988	0.000138572	0.00080673	0.000113684
0.246	0.000361861	5.949e-05	0.000683878	0.000125454	0.000855406	0.000112899
0.247	0.000558365	9.12953e-05	0.000719066	0.000130226	0.000941404	0.000140545
0.248	0.000452783	7.39162e-05	0.000689346	0.000123782	0.000828437	0.000126502
0.249	0.000510947	8.27721e-05	0.0006958	0.000112284	0.000838749	0.000144775
0.25	0.000511454	8.81833e-05	0.000688544	0.000112689	0.000876979	0.000135689
0.251	0.000467875	7.42955e-05	0.000667201	0.000126269	0.000915066	0.000184628
0.252	0.000470976	8.45637e-05	0.000682553	0.000110236	0.00105207	0.000157959
0.253	0.000510307	7.19041e-05	0.000612031	0.000105968	0.000864179	0.000146773
0.254	0.000590628	0.000101464	0.000624396	0.000116589	0.000973047	0.000152782
0.255	0.00060757	9.3576e-05	0.000655657	0.000104543	0.000841375	0.000127874
0.256	0.000591705	9.59861e-05	0.000557546	9.08981e-05	0.000921909	0.000146022
0.257	0.000498453	7.76646e-05	0.000517531	8.87403e-05	0.000848147	0.000123294
0.258	0.000468326	6.92424e-05	0.00048746	8.37339e-05	0.000770906	0.000110367
0.259	0.000572232	0.000110866	0.000544212	0.000104363	0.000862256	0.000114888
0.26	0.000426021	5.84745e-05	0.000661941	0.000140852	0.000799561	0.000106839
0.261	0.000415253	8.3377e-05	0.000706722	0.000132414	0.000728524	0.000103725
0.262	0.000522555	8.92373e-05	0.000591828	0.000111907	0.000753909	0.000105649
0.263	0.000420181	7.30631e-05	0.000550233	8.97481e-05	0.000647116	0.000108545
0.264	0.000490458	7.59893e-05	0.000553574	0.000103271	0.000708983	0.000123128
0.265	0.000502565	9.30102e-05	0.000530021	8.94143e-05	0.000787365	0.000110733
0.266	0.000511836	8.82622e-05	0.000552037	0.000105525	0.000715783	0.000120975
0.267	0.000413394	7.61623e-05	0.000588719	0.000121385	0.000697132	0.000104963
0.268	0.000350654	6.98519e-05	0.000606214	0.000105425	0.000631186	0.000138584
0.269	0.000329109	5.84151e-05	0.000495404	9.57962e-05	0.000633771	0.000100048
0.27	0.000504164	8.99414e-05	0.000618275	0.000124144	0.000539719	9.47856e-05
0.271	0.000377361	6.76438e-05	0.000560283	9.5458e-05	0.000652517	9.81418e-05
0.272	0.000431014	8.84776e-05	0.000599466	0.00010842	0.000725089	0.000139397
0.273	0.000400391	6.62185e-05	0.000694284	0.000138197	0.000589854	8.50701e-05
0.274	0.000362811	7.36858e-05	0.000576962	0.000121773	0.000521277	9.5566e-05
0.275	0.000400394	9.05959e-05	0.000713372	0.000133454	0.000649855	0.000111063
0.276	0.00030514	5.44472e-05	0.000576921	0.000114811	0.000600219	8.87913e-05
0.277	0.000336183	6.73061e-05	0.000537231	0.000107571	0.000373187	7.06849e-05
0.278	0.000343335	6.68682e-05	0.000640223	0.000121	0.000507871	7.67877e-05
0.279	0.00034025	6.50215e-05	0.000646933	0.000129377	0.00047971	8.46029e-05
0.28	0.000327092	5.92729e-05	0.000561285	0.00012111	0.000562065	8.70898e-05
0.281	0.00034918	6.04289e-05	0.000608924	0.00011179	0.000462659	7.2835e-05
0.282	0.00026569	4.55018e-05	0.000641195	0.00014451	0.00051526	7.48223e-05
0.283	0.000301277	5.51635e-05	0.000673535	0.000126075	0.00037141	7.32189e-05
0.284	0.000396988	7.2459e-05	0.000512454	0.000112827	0.000479154	7.80723e-05
0.285	0.000316589	6.04844e-05	0.000557795	0.000104322	0.000391792	6.35122e-05
0.286	0.000362204	6.15637e-05	0.000584198	0.000141447	0.000393623	6.8066e-05
0.287	0.00030867	5.18124e-05	0.000392891	8.78586e-05	0.000502614	0.000104953
0.288	0.000376459	5.72955e-05	0.000493399	9.71683e-05	0.000446065	0.000103331
0.289	0.000347296	6.2158e-05	0.000417402	6.98398e-05	0.000513406	9.29572e-05
0.29	0.000293232	4.98309e-05	0.000474992	8.76147e-05	0.00059896	0.000102943
0.291	0.000353638	5.79692e-05	0.0004206	8.34027e-05	0.000455511	8.45389e-05
0.292	0.000419952	7.31493e-05	0.000498159	9.38147e-05	0.000442279	8.0153e-05
0.293	0.000405877	7.8929e-05	0.000364338	5.90632e-05	0.000536283	0.000137632
0.294	0.000383239	7.89024e-05	0.000500561	9.58556e-05	0.000455833	8.67648e-05
0.295	0.000294524	5.55169e-05	0.000339729	7.35745e-05	0.000296939	6.01661e-05
0.296	0.000297745	5.4846e-05	0.000400301	7.11832e-05	0.000413084	8.22882e-05
0.297	0.000411067	8.97679e-05	0.000454629	8.73133e-05	0.000353765	6.61248e-05
0.298	0.000367498	7.77714e-05	0.000398801	9.48004e-05	0.00037827	6.98163e-05
0.299	0.000332433	7.42717e-05	0.000419738	9.36819e-05	0.00042259	7.94988e-05
0.3	0.000453914	0.000100575	0.000319016	8.42525e-05	0.00044965	7.74078e-05
0.301	0.000380002	6.87106e-05	0.000402242	0.000102385	0.000469878	0.000111355
0.302	0.000329718	7.21827e-05	0.000433442	0.000103806	0.000372975	7.09487e-05
0.303	0.000327651	6.82338e-05	0.000384134	7.41574e-05	0.000540383	0.000110666
0.304	0.000392815	7.1793e-05	0.000446035	0.000106333	0.000550451	0.000127908
0.305	0.000275022	5.02655e-05	0.000399355	8.29009e-05	0.000327901	6.6319e-05
0.306	0.0002589	6.51073e-05	0.000385928	6.94693e-05	0.000422045	7.3968e-05
0.307	0.000226838	4.68724e-05	0.000348215	6.97147e-05	0.000405365	6.72742e-05
0.308	0.000322708	5.89745e-05	0.00040215	8.05867e-05	0.000337014	5.24195e-05
0.309	0.000260523	5.10473e-05	0.000360344	7.12413e-05	0.000399865	7.06547e-05
0.31	0.000222243	4.58412e-05	0.000471147	9.59581e-05	0.000391526	7.73708e-05
0.311	0.000285176	6.22518e-05	0.000310641	7.2987e-05	0.000414542	7.82309e-05
0.312	0.000240592	4.55559e-05	0.000461763	8.14999e-05	0.000444122	8.62313e-05
0.313	0.000236958	4.21014e-05	0.000410443	9.45564e-05	0.000315529	6.20514e-05
0.314	0.000320701	5.63852e-05	0.000514816	0.000126054	0.00034915	6.39827e-05
0.315	0.000253847	5.2994e-05	0.000476209	9.71572e-05	0.000366083	6.87316e-05
0.316	0.0001686	3.35823e-05	0.000543534	0.000118747	0.000386633	8.18385e-05
0.317	0.00031185	6.09557e-05	0.000385427	8.32647e-05	0.000365745	7.2125e-05
0.318	0.000254904	5.83535e-05	0.000277135	5.19238e-05	0.000360181	6.15326e-05
0.319	0.000289471	5.35183e-05	0.000454025	8.52961e-05	0.000323955	5.57926e-05
0.32	0.000320593	5.28075e-05	0.000414199	8.03591e-05	0.000410313	7.35559e-05
0.321	0.000226337	4.29408e-05	0.000527193	0.000105372	0.000323276	7.25274e-05
0.322	0.000240159	4.43603e-05	0.000348575	6.98795e-05	0.000300729	6.56983e-05
0.323	0.000297785	4.9102e-05	0.000458557	9.51319e-05	0.000259118	4.75215e-05
0.324	0.000178174	3.5922e-05	0.000269339	5.73972e-05	0.000431293	8.48294e-05
0.325	0.000216157	4.22604e-05	0.000285785	6.47906e-05	0.000426823	8.94689e-05
0.326	0.000255187	5.96582e-05	0.000325242	7.16195e-05	0.0002272	4.94532e-05
0.327	0.000187084	5.01443e-05	0.000378456	8.67049e-05	0.000395055	5.96871e-05
0.328	0.000258459	6.70489e-05	0.000411016	0.000106163	0.000473644	9.465e-05
0.329	0.000215892	4.31624e-05	0.000213025	5.03802e-05	0.000320734	6.45375e-05
0.33	0.000293746	5.16726e-05	0.000245925	4.78603e-05	0.000415905	8.94646e-05
0.331	0.000204973	4.22312e-05	0.000314009	7.66129e-05	0.000337132	5.50962e-05
0.332	0.000145726	3.40113e-05	0.00030924	7.90337e-05	0.000332601	5.94894e-05
0.333	0.000283733	5.96597e-05	0.000280886	6.58125e-05	0.000370309	7.374e-05
0.334	0.000254012	6.29407e-05	0.00033036	7.63405e-05	0.000400871	0.000115617
0.335	0.000236985	4.20268e-05	0.00030669	7.39074e-05	0.000399274	7.73115e-05
0.336	0.000158512	3.24858e-05	0.000288511	6.35607e-05	0.000367144	7.67802e-05
0.337	0.000236443	5.41829e-05	0.00033526	8.5754e-05	0.000414858	7.91474e-05
0.338	0.000191222	4.07014e-05	0.000258732	6.28221e-05	0.000444331	8.64187e-05
0.339	0.000200259	4.20973e-05	0.000375644	8.53551e-05	0.000387908	0.000100235
0.34	0.000195092	4.91156e-05	0.00029052	6.16342e-05	0.0003104	5.53062e-05
0.341	0.000146503	3.72649e-05	0.000343579	8.25194e-05	0.000361411	6.08314e-05
0.342	0.000198637	4.10888e-05	0.000315099	7.04326e-05	0.000333402	7.22627e-05
0.343	0.00017443	3.86333e-05	0.000267654	6.91648e-05	0.000378458	7.21028e-05
0.344	0.000241743	5.31183e-05	0.00026133	6.06808e-05	0.000293847	7.49027e-05
0.345	0.000187456	4.4942e-05	0.000446905	0.000118335	0.000225264	4.31398e-05
0.346	0.000225052	4.96205e-05	0.000360184	8.17529e-05	0.000336767	6.13739e-05
0.347	0.000181468	4.35561e-05	0.000243498	5.32327e-05	0.000284623	6.65182e-05
0.348	0.000172151	4.2283e-05	0.000331252	7.80052e-05	0.000308501	6.12013e-05
0.349	0.000233923	4.73538e-05	0.000306722	9.01825e-05	0.000359534	7.6501e-05
0.35	0.000180105	4.83858e-05	0.000371546	9.29823e-05	0.000222124	5.39276e-05
0.351	0.000184139	3.57111e-05	0.000318888	8.08911e-05	0.000269107	6.09688e-05
0.352	0.00017377	3.49385e-05	0.000325836	7.01705e-05	0.000255294	4.73261e-05
0.353	0.000238302	5.14413e-05	0.000245982	6.69461e-05	0.000226145	5.24611e-05
0.354	0.000161124	3.26063e-05	0.000373689	9.48914e-05	0.000328347	7.73002e-05
0.355	0.000166487	3.18827e-05	0.000365414	8.60498e-05	0.000269856	6.40677e-05
0.356	0.000208472	4.98116e-05	0.000320661	7.46856e-05	0.000306827	6.60514e-05
0.357	0.000171605	4.35583e-05	0.000384763	8.74566e-05	0.000246855	6.87001e-05
0.358	0.000165874	3.52287e-05	0.00036773	9.43998e-05	0.000267288	7.09785e-05
0.359	0.000183521	4.94491e-05	0.00035953	7.38757e-05	0.000231627	7.0073e-05
0.36	0.000174122	4.59316e-05	0.000244994	4.78352e-05	0.000266433	6.50255e-05
0.361	0.000224532	6.01946e-05	0.000312088	7.91612e-05	0.000291367	9.05565e-05
0.362	0.000225461	5.56997e-05	0.000280855	7.33403e-05	0.000346661	8.19275e-05
0.363	0.000230156	5.38866e-05	0.000282334	7.1009e-05	0.000247996	5.89546e-05
0.364	0.000164547	4.39863e-05	0.000227006	5.53998e-05	0.000271763	5.37033e-05
0.365	0.000196621	4.78826e-05	0.000246923	7.15312e-05	0.000296182	6.46188e-05
0.366	0.000205746	4.46184e-05	0.000189035	4.98211e-05	0.000177806	3.72427e-05
0.367	0.000171937	3.6818e-05	0.000234579	6.19629e-05	0.000209495	5.18094e-05
0.368	0.000154226	3.60771e-05	0.000241994	5.67138e-05	0.000302234	5.49331e-05
0.369	0.00011299	2.59816e-05	0.00021456	4.83855e-05	0.000271648	8.76792e-05
0.37	0.000170556	3.89257e-05	0.00018465	4.33022e-05	0.000275148	5.96915e-05
0.371	0.000177039	4.3739e-05	0.000163559	4.12165e-05	0.000222756	5.21327e-05
0.372	0.000173109	5.14038e-05	0.000208595	4.36496e-05	0.000262246	5.46531e-05
0.373	0.000149448	3.34574e-05	0.000154661	3.67117e-05	0.000202733	4.20535e-05
0.374	0.000127932	3.27106e-05	0.000182635	3.95224e-05	0.000174573	4.17111e-05
0.375	0.000115785	2.62171e-05	0.000145497	3.49848e-05	0.000181277	4.12992e-05
0.376	0.000172301	3.56177e-05	0.000286602	8.60324e-05	0.000264773	6.86621e-05
0.377	0.000124001	3.05839e-05	0.00021745	7.29476e-05	0.000166051	4.658e-05
0.378	0.000123898	3.36653e-05	0.00017549	4.73616e-05	0.00016023	4.8287e-05
0.379	0.000140476	3.22826e-05	0.000305026	7.67782e-05	0.000172846	4.70504e-05
0.38	0.000209657	4.06233e-05	0.000206777	5.78615e-05	0.000264123	6.00725e-05
0.381	0.00015861	4.07734e-05	0.000233325	6.20433e-05	0.000197328	4.49927e-05
0.382	0.000195229	4.37074e-05	0.000210433	5.3095e-05	0.000225217	7.63934e-05
0.383	0.000111638	2.40488e-05	0.00017005	4.66334e-05	0.000234959	6.71476e-05
0.384	0.000132186	2.73089e-05	0.000229867	5.70397e-05	0.000209241	5.2135e-05
0.385	0.000150619	4.58004e-05	0.000212776	5.19932e-05	0.000239843	6.14574e-05
0.386	0.000129108	3.34834e-05	0.000224613	6.23029e-05	0.00015836	4.04577e-05
0.387	0.00018275	4.78721e-05	0.000192093	5.02971e-05	0.000253407	8.13236e-05
0.388	0.000153504	3.61139e-05	0.000233191	6.17152e-05	0.000134809	4.75701e-05
0.389	0.0001129	2.90734e-05	0.00022383	5.86302e-05	9.44834e-05	3.14759e-05
0.39	0.000148089	3.59868e-05	0.000302376	6.98158e-05	0.000159752	4.8791e-05
0.391	0.000149694	4.95066e-05	0.000287875	7.13999e-05	0.00021929	5.37325e-05
0.392	0.000156025	4.15029e-05	0.000233327	5.89712e-05	0.000240432	6.42594e-05
0.393	9.85555e-05	2.21653e-05	0.000234267	5.14721e-05	0.000314218	0.000110999
0.394	9.34713e-05	2.21802e-05	0.000173286	4.60533e-05	0.000265371	7.16584e-05
0.395	0.000177711	4.46531e-05	0.000216025	5.49184e-05	0.000259298	6.31573e-05
0.396	0.000128448	4.04679e-05	0.000209819	5.5249e-05	0.000137989	3.85816e-05
0.397	0.00010681	2.94776e-05	0.000253789	7.37748e-05	0.000206056	5.38641e-05
0.398	0.000105408	5.0148e-05	0.0002872	7.9585e-05	0.000161625	4.31547e-05
0.399	0.000148483	3.56183e-05	0.000177522	5.36961e-05	0.000251483	5.90037e-05
0.4	0.000104051	4.49635e-05	0.000153633	3.90592e-05	0.000185089	4.70158e-05
0.401	0.000158763	4.3399e-05	0.000325075	8.67722e-05	0.000183687	4.8446e-05
0.402	0.000150865	3.32004e-05	0.000221017	5.95019e-05	0.000132399	3.33651e-05
0.403	0.000153156	4.24816e-05	0.000167463	4.63776e-05	0.000142475	3.35224e-05
0.404	0.000116381	2.94319e-05	0.000209517	6.18051e-05	0.000186064	3.76563e-05
0.405	7.6596e-05	2.547e-05	0.000219646	5.5979e-05	0.000190215	4.09543e-05
0.406	0.000115521	3.29457e-05	0.00011986	3.22911e-05	0.000194252	4.82308e-05
0.407	0.000140583	3.66634e-05	0.000195072	6.31294e-05	0.000250696	5.43817e-05
0.408	9.21386e-05	2.33019e-05	0.000123993	4.51855e-05	0.000212387	5.45931e-05
0.409	0.000115913	3.41106e-05	0.000169454	5.22138e-05	0.000177436	4.49672e-05
0.41	9.67844e-05	3.92966e-05	9.95772e-05	3.37502e-05	0.00025049	5.27157e-05
0.411	0.000107189	2.93812e-05	0.000119315	3.13403e-05	0.000186133	4.39714e-05
0.412	0.00015544	5.2004e-05	0.000189499	4.70308e-05	0.00013659	3.51668e-05
0.413	0.000106886	2.85568e-05	0.000160668	4.74632e-05	0.000200074	3.82028e-05
0.414	0.000132755	3.72953e-05	0.000163918	5.46246e-05	0.000219077	6.49674e-05
0.415	0.00011665	3.01864e-05	0.000151677	4.62758e-05	0.000181636	5.11616e-05
0.416	0.000100828	3.11557e-05	0.000160919	5.34468e-05	0.000226332	8.33671e-05
0.417	0.000117467	3.38418e-05	0.000135156	4.26093e-05	0.000135977	3.35904e-05
0.418	0.000150384	3.55597e-05	0.000161322	3.80286e-05	0.000180668	4.72528e-05
0.419	0.000121767	3.76724e-05	0.000139974	4.64026e-05	0.000180371	4.72418e-05
0.42	8.47472e-05	2.55441e-05	0.000151514	4.64831e-05	0.000191174	5.38129e-05
0.421	0.00016444	4.5775e-05	0.000144912	3.96092e-05	0.00017219	4.4953e-05
0.422	0.000105603	3.32319e-05	0.000154178	5.15435e-05	0.000230403	0.000107554
0.423	7.10516e-05	2.07798e-05	0.000148461	3.88351e-05	0.000174668	5.25847e-05
0.424	0.000111743	3.26598e-05	0.000183905	5.31836e-05	0.00017575	5.43338e-05
0.425	0.000119995	3.54316e-05	0.000155726	4.13797e-05	0.00014918	3.82643e-05
0.426	0.000117366	3.13061e-05	0.000127281	3.9751e-05	0.000149435	3.94939e-05
0.427	0.000102214	3.53926e-05	0.000165462	4.58807e-05	0.000200139	5.77673e-05
0.428	0.000112259	3.18119e-05	0.000241244	6.05835e-05	0.000154026	4.03454e-05
0.429	7.81848e-05	2.55465e-05	0.000166921	4.49844e-05	0.000125572	4.44716e-05
0.43	0.000125766	4.68758e-05	0.000160899	3.96848e-05	0.000112205	3.25799e-05
0.431	0.000118665	4.24607e-05	0.000137123	5.18845e-05	0.000109532	4.50601e-05
0.432	9.86419e-05	2.87517e-05	0.000244318	6.97056e-05	0.000177284	4.18065e-05
0.433	8.97981e-05	2.62524e-05	0.000198385	5.18449e-05	9.63508e-05	2.79269e-05
0.434	7.9389e-05	2.25849e-05	0.000107193	3.77714e-05	9.93646e-05	2.98334e-05
0.435	0.000104576	3.05129e-05	0.000230038	5.27294e-05	8.13978e-05	2.78543e-05
0.436	0.000100291	2.87273e-05	0.00017566	4.48137e-05	0.000165737	4.2893e-05
0.437	0.000143614	4.77081e-05	0.000142465	3.72312e-05	0.000107612	3.59853e-05
0.438	6.03625e-05	2.40942e-05	0.000212264	5.13818e-05	0.000108495	2.82462e-05
0.439	9.47869e-05	2.57128e-05	0.000113021	3.67028e-05	0.000137475	4.98289e-05
0.44	0.000130282	3.48381e-05	0.000133768	4.31393e-05	0.000144183	4.03229e-05
0.441	0.000118722	3.24444e-05	0.000169396	6.40677e-05	0.000163952	4.99033e-05
0.442	7.44633e-05	2.59093e-05	0.000112225	3.33468e-05	0.000154091	5.23904e-05
0.443	0.000103204	2.43607e-05	0.000107912	4.17494e-05	9.40474e-05	2.688e-05
0.444	7.40641e-05	2.52715e-05	0.000169959	4.4545e-05	0.000143757	4.54015e-05
0.445	0.000137332	3.29949e-05	0.000159869	5.62651e-05	0.000127123	3.50961e-05
0.446	0.000110945	3.03429e-05	0.000129007	3.92853e-05	0.00015604	4.76347e-05
0.447	8.5305e-05	2.37178e-05	0.000187018	6.68359e-05	0.000111189	2.98544e-05
0.448	0.000107016	3.68409e-05	9.85949e-05	4.42944e-05	0.000161899	4.83331e-05
0.449	6.56353e-05	1.92255e-05	8.97657e-05	3.49328e-05	0.000213022	5.90674e-05
0.45	9.44854e-05	3.18003e-05	8.25825e-05	3.04152e-05	7.47538e-05	2.43997e-05
0.451	9.3005e-05	2.71952e-05	0.000177262	4.65846e-05	0.000235483	7.50626e-05
0.452	5.86887e-05	2.14956e-05	0.000183009	6.17716e-05	0.000163401	5.09266e-05
0.453	8.67355e-05	2.45172e-05	0.000208862	6.25231e-05	0.000179118	4.88714e-05
0.454	5.31347e-05	2.28419e-05	0.000122775	4.35497e-05	8.20804e-05	3.05915e-05
0.455	9.49105e-05	3.24964e-05	0.000116491	4.03419e-05	0.000167619	4.77285e-05
0.456	3.7472e-05	1.41029e-05	8.47105e-05	3.32844e-05	0.000160874	7.73486e-05
0.457	6.89757e-05	2.27052e-05	8.11877e-05	2.9581e-05	0.000107546	4.516e-05
0.458	0.000120982	3.63548e-05	0.000133755	4.2264e-05	0.000105492	3.21621e-05
0.459	8.83431e-05	2.63963e-05	9.89701e-05	3.32817e-05	0.000168036	5.94967e-05
0.46	3.86971e-05	1.48729e-05	8.94764e-05	3.32783e-05	6.36507e-05	2.2318e-05
0.461	6.78754e-05	3.14057e-05	0.000163478	5.3843e-05	0.000102369	3.06737e-05
0.462	0.000106253	3.26422e-05	0.000149252	5.98046e-05	0.000163109	4.7302e-05
0.463	0.000101949	3.13615e-05	9.45309e-05	3.9397e-05	0.000134922	5.74615e-05
0.464	0.000123573	3.56702e-05	0.000145691	4.73238e-05	0.000130609	4.72935e-05
0.465	5.92897e-05	1.80715e-05	0.000176879	3.987e-05	0.000126874	3.54353e-05
0.466	0.000105964	3.11244e-05	0.000150736	5.2432e-05	0.000126628	5.68592e-05
0.467	0.000133393	4.73299e-05	0.000106982	3.50905e-05	0.000120054	4.7315e-05
0.468	9.7085e-05	3.47167e-05	0.000113186	4.75503e-05	0.000143157	5.75675e-05
0.469	8.74531e-05	2.22586e-05	0.000129579	4.58025e-05	0.000110154	3.83529e-05
0.47	0.000124672	4.51892e-05	0.000106099	3.41228e-05	0.000101595	4.49865e-05
0.471	5.81581e-05	2.56715e-05	0.000188164	5.9425e-05	0.000101911	3.24104e-05
0.472	7.04433e-05	2.02732e-05	9.09509e-05	2.7904e-05	7.23471e-05	2.61651e-05
0.473	0.000113262	4.34301e-05	0.000101306	4.23894e-05	7.51631e-05	4.32785e-05
0.474	4.57706e-05	1.69473e-05	6.78755e-05	2.37118e-05	0.000140734	6.07056e-05
0.475	0.000100588	2.39972e-05	0.00011136	3.15953e-05	5.6106e-05	2.05166e-05
0.476	0.000167435	5.12085e-05	0.000123879	4.02879e-05	7.48825e-05	2.8287e-05
0.477	3.495e-05	1.22528e-05	0.000136476	4.44524e-05	8.94679e-05	3.04118e-05
0.478	7.63072e-05	3.11765e-05	0.000149609	3.81251e-05	8.45336e-05	2.88673e-05
0.479	8.15435e-05	2.85303e-05	0.00014129	5.27825e-05	8.13417e-05	2.7036e-05
0.48	6.29005e-05	1.83231e-05	5.76171e-05	2.50635e-05	0.000140592	4.1676e-05
0.481	8.04657e-05	2.65655e-05	8.98334e-05	3.0902e-05	6.87362e-05	2.55638e-05
0.482	7.9986e-05	2.19221e-05	0.000147042	6.23451e-05	0.000118119	3.90519e-05
0.483	5.5774e-05	2.38185e-05	0.000100404	4.56795e-05	8.31196e-05	2.98408e-05
0.484	5.31999e-05	2.27816e-05	0.000100592	4.07053e-05	9.78753e-05	2.83325e-05
0.485	3.7506e-05	1.45704e-05	8.43751e-05	3.45738e-05	6.08886e-05	2.27609e-05
0.486	8.69569e-05	3.11538e-05	0.000104743	3.86033e-05	0.000101115	3.15131e-05
0.487	0.000104798	2.8622e-05	3.38301e-05	1.37588e-05	0.000115556	4.0106e-05
0.488	6.38521e-05	2.20539e-05	0.000107552	2.98529e-05	0.000125454	4.40142e-05
0.489	8.15037e-05	2.13524e-05	9.64686e-05	3.13025e-05	0.000106146	3.56645e-05
0.49	6.67142e-05	2.59786e-05	0.000119673	3.56571e-05	0.000125061	4.77579e-05
0.491	0.000106976	3.04916e-05	4.61838e-05	3.28484e-05	7.53144e-05	2.53812e-05
0.492	6.66845e-05	2.59117e-05	9.42961e-05	3.86448e-05	0.000110216	3.32944e-05
0.493	6.1862e-05	2.01389e-05	0.000138489	4.43846e-05	8.56413e-05	4.36154e-05
0.494	8.88963e-05	2.70456e-05	0.000128987	3.91968e-05	0.000137915	3.56236e-05
0.495	9.58749e-05	3.09172e-05	0.000136708	5.74133e-05	0.000136074	4.72087e-05
0.496	9.51005e-05	2.44492e-05	3.94709e-05	1.82141e-05	0.00015108	4.45551e-05
0.497	5.53039e-05	1.89406e-05	8.9448e-05	4.32356e-05	0.000140473	3.72976e-05
0.498	5.66797e-05	1.9557e-05	0.000128313	4.14448e-05	0.00011703	3.90546e-05
0.499	9.63391e-05	3.72376e-05	9.2102e-05	3.87188e-05	0.000145368	4.80438e-05
0.5	8.47127e-05	2.21106e-05	7.93214e-05	3.27548e-05	0.000121402	3.87596e-05
0.501	4.54528e-05	1.76125e-05	9.34833e-05	3.57477e-05	6.06674e-05	1.94217e-05
0.502	6.39598e-05	3.80191e-05	0.000115321	4.88205e-05	9.73609e-05	3.4552e-05
0.503	6.85702e-05	2.0492e-05	0.000113167	3.0191e-05	9.02167e-05	3.63352e-05
0.504	6.48628e-05	2.51974e-05	0.000107798	5.13255e-05	9.43444e-05	3.00625e-05
0.505	6.72876e-05	2.2156e-05	6.52781e-05	3.34348e-05	9.55237e-05	3.12336e-05
0.506	6.24408e-05	2.28786e-05	0.000194677	6.6476e-05	0.000134176	3.65882e-05
0.507	6.55402e-05	2.23142e-05	9.70659e-05	3.87872e-05	0.000104294	4.12206e-05
0.508	5.87994e-05	2.27368e-05	0.000102788	3.66663e-05	6.9015e-05	3.33391e-05
0.509	5.36605e-05	1.98109e-05	5.38246e-05	3.37825e-05	0.000133642	4.4865e-05
0.51	3.9532e-05	1.51545e-05	0.000145053	4.61267e-05	8.42532e-05	3.95466e-05
0.511	5.12475e-05	1.66073e-05	0.00013394	4.53866e-05	7.19987e-05	2.62755e-05
0.512	8.20963e-05	2.51711e-05	0.000112346	4.10652e-05	4.23889e-05	1.83919e-05
0.513	6.97959e-05	2.55967e-05	9.65507e-05	4.16148e-05	8.0317e-05	3.44965e-05
0.514	4.75457e-05	2.20448e-05	3.49984e-05	1.62137e-05	7.06571e-05	2.77205e-05
0.515	7.07751e-05	2.48812e-05	7.8851e-05	4.04064e-05	5.07123e-05	2.20578e-05
0.516	9.69028e-05	3.7969e-05	5.46102e-05	2.33766e-05	4.46786e-05	1.84988e-05
0.517	4.097e-05	1.66273e-05	5.19123e-05	2.02039e-05	9.85542e-05	4.36545e-05
0.518	6.3582e-05	1.95591e-05	7.48547e-05	2.76543e-05	7.52716e-05	2.56401e-05
0.519	8.6264e-05	2.83883e-05	0.000105268	3.70012e-05	8.12052e-05	3.23974e-05
0.52	4.00452e-05	1.39365e-05	5.2548e-05	2.3818e-05	5.76212e-05	2.99187e-05
0.521	6.38223e-05	2.55694e-05	8.31589e-05	2.57669e-05	5.08524e-05	2.48407e-05
0.522	3.67563e-05	1.57594e-05	0.000133831	5.38093e-05	6.93924e-05	2.55626e-05
0.523	2.54187e-05	1.05261e-05	9.52152e-05	4.11779e-05	8.04625e-05	2.80706e-05
0.524	5.31948e-05	2.66182e-05	6.48137e-05	2.30914e-05	5.57282e-05	2.66061e-05
0.525	9.66299e-05	4.20029e-05	5.08388e-05	2.33178e-05	7.26081e-05	2.92405e-05
0.526	7.26548e-05	3.05675e-05	6.17369e-05	2.49856e-05	4.43918e-05	1.70275e-05
0.527	5.47184e-05	1.81899e-05	9.87058e-05	3.16801e-05	0.000106682	3.28583e-05
0.528	5.3935e-05	2.65564e-05	9.93475e-05	5.29337e-05	3.65752e-05	1.90559e-05
0.529	6.89607e-05	2.25693e-05	7.04658e-05	2.72791e-05	8.61592e-05	3.21112e-05
0.53	7.02938e-05	2.60845e-05	7.12997e-05	3.23159e-05	7.72035e-05	3.26633e-05
0.531	8.22409e-05	3.78465e-05	4.66747e-05	2.07304e-05	7.39671e-05	2.95434e-05
0.532	9.26517e-05	4.64095e-05	0.000110518	5.71518e-05	5.38749e-05	2.18817e-05
0.533	5.56372e-05	1.85106e-05	0.000107703	4.05507e-05	0.000110691	4.33252e-05
0.534	6.0642e-05	2.08777e-05	8.95429e-05	2.97218e-05	6.2185e-05	2.71021e-05
0.535	6.05472e-05	2.35885e-05	5.17948e-05	2.95633e-05	0.000116035	3.77879e-05
0.536	5.02525e-05	1.83084e-05	4.4135e-05	2.32664e-05	0.000101702	3.62884e-05
0.537	9.26392e-05	3.26862e-05	9.03384e-05	3.74396e-05	6.73516e-05	2.81499e-05
0.538	3.03051e-05	1.63283e-05	5.25935e-05	2.16528e-05	6.98419e-05	2.60524e-05
0.539	3.21472e-05	1.41161e-05	2.80155e-05	1.27316e-05	3.55061e-05	1.92425e-05
0.54	6.85575e-05	2.90479e-05	5.97471e-05	2.85853e-05	3.20535e-05	1.94286e-05
0.541	1.48458e-05	9.79285e-06	0.000106046	5.42805e-05	9.99992e-05	3.55601e-05
0.542	3.18676e-05	1.2425e-05	0.000105062	4.14785e-05	6.6374e-05	2.91085e-05
0.543	5.90216e-05	2.07976e-05	6.37769e-05	2.86081e-05	4.40252e-05	2.3722e-05
0.544	3.83727e-05	1.97035e-05	9.60427e-05	2.96926e-05	9.26472e-05	2.85386e-05
0.545	4.17517e-05	1.70517e-05	7.41285e-05	3.15343e-05	4.96057e-05	1.9725e-05
0.546	4.87017e-05	1.69888e-05	7.27867e-05	2.99871e-05	5.72498e-05	3.69733e-05
0.547	6.02268e-05	1.84851e-05	9.33405e-05	4.03312e-05	0.00010671	5.77935e-05
0.548	2.5033e-05	1.27929e-05	7.79144e-05	4.43654e-05	9.19986e-05	3.16927e-05
0.549	4.05088e-05	1.79238e-05	5.94198e-05	2.91007e-05	8.30852e-05	4.09529e-05
0.55	7.73197e-05	2.40776e-05	5.24003e-05	2.6425e-05	7.69257e-05	3.46308e-05
0.551	3.97993e-05	1.44986e-05	4.86206e-05	2.46207e-05	6.10896e-05	2.6582e-05
0.552	3.02765e-05	1.17635e-05	3.75789e-05	1.76364e-05	7.33822e-05	3.40222e-05
0.553	4.40015e-05	1.84638e-05	3.98405e-05	1.76138e-05	5.70645e-05	2.63939e-05
0.554	4.12766e-05	1.54419e-05	5.63331e-05	2.17941e-05	6.20378e-05	3.11862e-05
0.555	5.4783e-05	2.10249e-05	4.80639e-05	2.40335e-05	2.88346e-05	1.33227e-05
0.556	4.07081e-05	1.65334e-05	5.52363e-05	2.34399e-05	2.95735e-05	1.39425e-05
0.557	4.1778e-05	1.66541e-05	6.21562e-05	2.32815e-05	2.56095e-05	1.31108e-05
0.558	6.54241e-05	2.15275e-05	7.93411e-05	3.83189e-05	3.43261e-05	1.55025e-05
0.559	4.92283e-05	1.94407e-05	9.18412e-05	3.29405e-05	2.7325e-05	1.39098e-05
0.56	1.84328e-05	9.5981e-06	8.07132e-05	2.63022e-05	1.56937e-05	1.11884e-05
0.561	5.76927e-05	2.78026e-05	5.45391e-05	2.09901e-05	3.18812e-05	1.71841e-05
0.562	8.84917e-05	2.64739e-05	4.18717e-05	2.07141e-05	6.71157e-05	2.80811e-05
0.563	3.56876e-05	1.41016e-05	0.000127134	5.43072e-05	5.64412e-05	4.1682e-05
0.564	6.94107e-05	3.1879e-05	9.76137e-05	3.00924e-05	2.88523e-05	1.81183e-05
0.565	3.96114e-05	1.53828e-05	7.84896e-05	3.50539e-05	5.81792e-05	2.23947e-05
0.566	5.57665e-05	2.23424e-05	5.86159e-05	3.23511e-05	6.45037e-05	2.62146e-05
0.567	6.76165e-05	2.46553e-05	3.71415e-05	1.93966e-05	7.02061e-05	3.47871e-05
0.568	4.41373e-05	1.74345e-05	1.90326e-05	1.13776e-05	3.68404e-05	1.78876e-05
0.569	3.25673e-05	1.46938e-05	7.01812e-05	2.47466e-05	2.67327e-05	1.3574e-05
0.57	4.91009e-05	1.88694e-05	5.58299e-05	3.43401e-05	6.00967e-05	2.52033e-05
0.571	6.11718e-05	2.79469e-05	6.69232e-05	3.18268e-05	4.41381e-05	1.81356e-05
0.572	6.82735e-05	2.97809e-05	6.5663e-05	3.62381e-05	3.63617e-05	2.33205e-05
0.573	7.56071e-05	2.33661e-05	6.09172e-05	2.3253e-05	0.000110103	3.27656e-05
0.574	3.63466e-05	1.81023e-05	3.85768e-05	1.90199e-05	6.80678e-05	2.93362e-05
0.575	6.40834e-05	2.74033e-05	4.46764e-05	1.99701e-05	8.29925e-05	2.99949e-05
0.576	2.21563e-05	1.0154e-05	2.74324e-05	1.4123e-05	5.1832e-05	2.15303e-05
0.577	2.87732e-05	1.3777e-05	4.20353e-05	1.89244e-05	6.40295e-05	2.60055e-05
0.578	3.73214e-05	1.52835e-05	7.86824e-05	3.35629e-05	0.000121504	4.61443e-05
0.579	3.74561e-05	1.57062e-05	6.35512e-05	2.82956e-05	8.4366e-05	2.84892e-05
0.58	6.34813e-05	2.15868e-05	3.98736e-05	2.33796e-05	4.87575e-05	2.04608e-05
0.581	2.32e-05	1.22944e-05	2.54039e-05	1.51981e-05	4.51343e-05	2.13848e-05
0.582	6.39536e-05	2.97162e-05	0.00010399	3.70098e-05	6.86451e-05	3.2439e-05
0.583	6.29545e-05	2.70726e-05	8.18987e-05	3.67848e-05	9.9531e-05	4.32031e-05
0.584	3.81456e-05	1.49896e-05	2.96719e-05	1.82203e-05	5.07244e-05	3.95669e-05
0.585	2.89308e-05	1.65748e-05	4.07995e-05	2.14067e-05	9.78003e-05	5.85446e-05
0.586	3.87639e-05	1.52551e-05	6.11405e-05	2.16741e-05	8.22007e-05	3.10411e-05
0.587	2.04554e-05	1.11531e-05	6.80003e-05	3.57587e-05	0.00015525	7.82453e-05
0.588	3.25133e-05	1.85889e-05	2.79228e-05	1.77524e-05	4.68575e-05	1.63487e-05
0.589	2.89614e-05	1.4656e-05	7.18699e-05	2.56832e-05	7.58983e-05	3.82663e-05
0.59	6.82054e-05	2.73429e-05	0.000104487	4.65662e-05	4.62372e-05	2.40612e-05
0.591	5.38821e-05	2.194e-05	5.5215e-05	3.41198e-05	0.000112685	4.44738e-05
0.592	6.54599e-05	3.45776e-05	2.48566e-05	1.48804e-05	3.11526e-05	1.71806e-05
0.593	5.12829e-05	2.44742e-05	3.91441e-05	1.89634e-05	4.54498e-05	1.77286e-05
0.594	2.97896e-05	1.64948e-05	7.09446e-05	3.85608e-05	6.74378e-05	2.76656e-05
0.595	3.73173e-05	1.73155e-05	2.44943e-05	1.99764e-05	7.11332e-05	2.95771e-05
0.596	5.44684e-05	1.97289e-05	3.58746e-05	1.936e-05	9.2687e-05	3.3937e-05
0.597	6.35766e-05	1.99067e-05	4.81988e-05	1.97184e-05	5.72745e-05	2.59812e-05
0.598	3.59683e-05	1.701e-05	2.43533e-05	1.2531e-05	6.68457e-05	2.79273e-05
0.599	2.75495e-05	1.41715e-05	9.47999e-05	4.31147e-05	3.88236e-05	1.49374e-05
0.6	3.85171e-05	1.75732e-05	8.44962e-05	3.53737e-05	4.29225e-05	1.66056e-05
0.601	5.44246e-05	1.97492e-05	5.81038e-05	2.30553e-05	4.82115e-05	2.30182e-05
0.602	4.53928e-05	1.77604e-05	3.15377e-05	1.71338e-05	9.1498e-06	9.1498e-06
0.603	2.23028e-05	1.39621e-05	7.6248e-05	3.91257e-05	2.17811e-05	1.27774e-05
0.604	6.6059e-05	2.46401e-05	6.81299e-05	3.07614e-05	5.84938e-05	2.76128e-05
0.605	2.42156e-05	1.18845e-05	2.30083e-05	1.66985e-05	2.26682e-05	1.61841e-05
0.606	3.24289e-05	1.36374e-05	4.57652e-05	2.03186e-05	4.02049e-05	1.64908e-05
0.607	2.66585e-05	1.19856e-05	5.28276e-05	2.79948e-05	6.42876e-05	2.81976e-05
0.608	4.64165e-05	1.81494e-05	5.55342e-05	2.22667e-05	2.33802e-05	1.49768e-05
0.609	1.59906e-05	1.10247e-05	1.44796e-05	8.25234e-06	6.22888e-05	2.82909e-05
0.61	2.58112e-05	1.86501e-05	3.21748e-05	1.63053e-05	7.58297e-05	3.4977e-05
0.611	2.32776e-05	1.21414e-05	4.57601e-05	2.31896e-05	8.24329e-06	5.94628e-06
0.612	3.9074e-05	1.50966e-05	6.84757e-05	3.74879e-05	6.92536e-05	2.85531e-05
0.613	3.80531e-05	1.75497e-05	6.26023e-05	3.97282e-05	5.16628e-05	2.92861e-05
0.614	1.48506e-05	6.85817e-06	6.09213e-05	3.44346e-05	4.46751e-05	1.99896e-05
0.615	2.17137e-05	1.00369e-05	6.38186e-05	2.49768e-05	5.57345e-05	2.43322e-05
0.616	3.44488e-05	1.605e-05	3.96249e-05	2.11929e-05	3.12158e-05	1.39482e-05
0.617	9.54584e-06	5.47338e-06	3.81395e-05	2.3524e-05	2.76051e-05	1.28663e-05
0.618	2.36445e-05	1.44663e-05	4.92485e-05	2.50083e-05	3.09294e-05	1.95938e-05
0.619	1.24372e-05	8.81853e-06	3.24181e-05	1.7067e-05	1.97456e-05	1.171e-05
0.62	3.38627e-05	1.67048e-05	3.63362e-05	2.97605e-05	5.45464e-05	2.2716e-05
0.621	3.40106e-05	1.35045e-05	5.52506e-05	3.23409e-05	6.65566e-05	3.13985e-05
0.622	5.01232e-05	1.83421e-05	8.10045e-06	8.10045e-06	2.83119e-05	1.27691e-05
0.623	8.00068e-05	3.48241e-05	3.29527e-05	1.93559e-05	2.58461e-05	1.59548e-05
0.624	3.5729e-05	1.55667e-05	4.23192e-05	1.94324e-05	5.10612e-05	2.09862e-05
0.625	6.60927e-05	3.23669e-05	2.55463e-05	1.46113e-05	9.14187e-05	3.28669e-05
0.626	3.01496e-05	1.326e-05	6.4487e-05	3.52011e-05	4.25146e-05	1.73226e-05
0.627	3.44922e-05	1.38383e-05	6.93361e-06	6.93361e-06	1.66037e-05	1.00483e-05
0.628	5.55035e-05	1.88456e-05	5.15098e-05	2.19569e-05	5.24788e-05	1.96606e-05
0.629	3.9387e-05	1.75127e-05	1.85098e-05	1.31541e-05	2.46771e-05	1.435e-05
0.63	3.87328e-05	1.61464e-05	2.11945e-05	1.29505e-05	2.95381e-05	1.81315e-05
0.631	3.65839e-05	1.33059e-05	4.94391e-05	2.45363e-05	1.41939e-05	1.05586e-05
0.632	3.42237e-05	1.49011e-05	3.76165e-05	1.86108e-05	7.53058e-05	3.91937e-05
0.633	4.67922e-05	1.80847e-05	5.74077e-05	2.42272e-05	3.90272e-05	1.94736e-05
0.634	4.76268e-05	2.57835e-05	3.85115e-05	2.01365e-05	6.5664e-05	2.73261e-05
0.635	5.72619e-05	2.17084e-05	2.02873e-05	1.42497e-05	2.2088e-05	1.35263e-05
0.636	1.71246e-05	7.69235e-06	5.91916e-05	3.54737e-05	1.14138e-05	8.60186e-06
0.637	4.3577e-05	1.88091e-05	4.8155e-05	1.99991e-05	3.58287e-05	1.84862e-05
0.638	4.52134e-05	1.7488e-05	1.70209e-05	1.21005e-05	2.49999e-05	1.29135e-05
0.639	4.10383e-05	1.80832e-05	1.63627e-05	9.62849e-06	7.84584e-05	3.58111e-05
0.64	3.56665e-05	2.05061e-05	5.49534e-05	3.82374e-05	7.50376e-05	3.11067e-05
0.641	3.82864e-05	2.2871e-05	2.1653e-05	1.60636e-05	3.13448e-05	1.71771e-05
0.642	7.63727e-06	4.41073e-06	4.2222e-05	1.97625e-05	4.35583e-05	2.34603e-05
0.643	2.99713e-05	1.29589e-05	1.6174e-05	1.19382e-05	4.21274e-05	1.75236e-05
0.644	4.77755e-05	1.98299e-05	8.27498e-05	3.72613e-05	1.89054e-05	1.41674e-05
0.645	2.8148e-05	1.43373e-05	2.1235e-05	1.65565e-05	4.67012e-05	2.09831e-05
0.646	7.78678e-06	5.57443e-06	2.70579e-05	1.69502e-05	1.4682e-05	1.06383e-05
0.647	6.63813e-06	4.67395e-06	2.78097e-05	1.72889e-05	6.42905e-05	4.47963e-05
0.648	3.73856e-05	1.63157e-05	6.58724e-05	3.00876e-05	4.02532e-05	2.34246e-05
0.649	2.5628e-05	1.15919e-05	2.30991e-05	1.55985e-05	2.85551e-05	1.43652e-05
0.65	3.11914e-05	1.5243e-05	4.28617e-05	2.09895e-05	1.19766e-05	8.84198e-06
0.651	3.62089e-05	2.05174e-05	5.25245e-05	2.41319e-05	3.79148e-05	2.15835e-05
0.652	5.06111e-05	1.89372e-05	3.13656e-05	1.72776e-05	1.15526e-05	8.17873e-06
0.653	4.57895e-05	2.56535e-05	4.70545e-05	3.35475e-05	1.88784e-05	1.13382e-05
0.654	2.03545e-05	1.10525e-05	2.00902e-05	1.62224e-05	2.82974e-05	1.43569e-05
0.655	1.89409e-05	1.16233e-05	6.50576e-05	3.53448e-05	3.18755e-05	2.18393e-05
0.656	4.03944e-05	2.64789e-05	4.05494e-05	2.31215e-05	1.1062e-05	7.80665e-06
0.657	6.98727e-05	2.73982e-05	3.38412e-05	2.40236e-05	0	0
0.658	3.19838e-05	1.43279e-05	4.06825e-05	2.06298e-05	2.72083e-05	1.36618e-05
0.659	9.31272e-06	9.31272e-06	4.78989e-05	2.08436e-05	4.2363e-05	2.12312e-05
0.66	2.26204e-05	1.01165e-05	4.99563e-06	4.99563e-06	8.2352e-05	4.60119e-05
0.661	3.26336e-05	1.74159e-05	1.66459e-05	1.66459e-05	3.83643e-05	1.72935e-05
0.662	6.48436e-05	2.9301e-05	2.92625e-05	2.04601e-05	4.46596e-05	2.11738e-05
0.663	3.1871e-05	1.38237e-05	2.37683e-05	1.75405e-05	6.59743e-05	2.56086e-05
0.664	2.4029e-05	1.15556e-05	4.23554e-05	1.85001e-05	5.505e-05	2.69068e-05
0.665	4.72251e-05	2.13701e-05	6.51336e-05	2.54917e-05	3.23383e-05	1.74458e-05
0.666	8.93576e-05	3.66651e-05	4.44862e-05	2.1416e-05	2.42579e-05	1.49192e-05
0.667	1.19939e-05	6.07584e-06	2.26015e-05	1.70476e-05	1.67801e-05	1.01709e-05
0.668	2.93733e-05	1.19635e-05	3.6372e-05	2.56258e-05	4.84517e-06	4.84517e-06
0.669	2.62363e-05	1.41059e-05	3.16114e-05	1.90826e-05	7.64504e-05	3.44457e-05
0.67	1.97476e-05	8.82708e-06	3.13357e-05	3.13357e-05	2.07081e-05	1.1895e-05
0.671	4.57635e-05	2.14732e-05	2.98814e-05	1.83876e-05	2.72323e-05	1.39556e-05
0.672	2.85275e-05	1.63623e-05	1.85031e-05	1.3024e-05	5.52197e-05	2.56081e-05
0.673	3.19656e-05	1.22681e-05	0	0	1.37794e-05	1.02073e-05
0.674	6.03664e-05	2.54787e-05	1.56678e-05	1.56678e-05	8.7356e-05	5.48546e-05
0.675	3.79036e-05	1.75199e-05	1.41898e-05	1.02059e-05	4.08569e-05	1.92176e-05
0.676	1.25378e-05	6.30669e-06	1.20383e-05	8.59542e-06	8.21532e-05	3.58823e-05
0.677	2.67e-06	2.67e-06	2.91435e-05	1.82267e-05	3.69523e-05	2.0811e-05
0.678	1.90526e-05	1.07825e-05	1.26559e-05	8.95742e-06	4.76226e-05	2.80124e-05
0.679	2.65247e-05	1.34924e-05	2.18372e-05	1.37634e-05	2.8432e-05	1.53662e-05
0.68	1.45339e-05	7.84012e-06	4.48823e-05	2.24406e-05	3.49331e-05	2.01824e-05
0.681	1.41435e-05	8.42858e-06	2.26879e-05	1.33798e-05	4.38539e-05	2.26499e-05
0.682	4.89383e-05	2.32692e-05	3.2238e-05	1.77658e-05	1.44353e-05	1.06409e-05
0.683	2.12559e-05	1.1827e-05	2.46195e-05	1.22367e-05	3.01544e-05	2.68185e-05
0.684	3.9646e-05	2.31098e-05	5.22667e-05	2.40718e-05	1.80028e-05	1.3585e-05
0.685	3.30933e-05	1.53963e-05	3.80467e-05	1.89888e-05	4.8457e-05	2.75436e-05
0.686	3.80898e-05	1.69477e-05	4.26788e-05	2.26604e-05	4.42097e-05	2.01994e-05
0.687	1.11058e-05	6.66474e-06	5.18001e-06	5.18001e-06	5.83362e-05	2.70333e-05
0.688	2.82361e-05	1.31598e-05	1.98028e-05	1.39191e-05	5.21339e-05	2.46927e-05
0.689	1.78284e-05	8.18119e-06	3.26844e-05	1.92002e-05	1.96373e-05	1.18987e-05
0.69	1.7785e-05	1.7785e-05	4.80134e-06	4.80134e-06	3.88646e-05	1.62927e-05
0.691	5.13184e-05	2.01659e-05	2.54947e-05	1.26987e-05	2.49442e-05	1.29551e-05
0.692	2.95848e-05	1.35931e-05	8.92459e-06	8.92459e-06	1.43349e-05	1.01301e-05
0.693	3.54847e-05	1.59584e-05	8.54701e-06	8.54701e-06	5.36023e-05	2.65932e-05
0.694	4.19201e-05	2.28569e-05	2.00099e-05	1.54191e-05	3.63722e-05	1.94501e-05
0.695	3.99699e-05	2.62544e-05	1.56678e-05	1.56678e-05	4.99295e-05	4.12587e-05
0.696	2.04921e-05	9.63927e-06	1.06667e-05	1.06667e-05	1.47966e-05	1.07691e-05
0.697	1.86019e-05	1.09935e-05	2.8376e-05	1.63742e-05	2.55945e-05	1.91453e-05
0.698	4.50888e-05	2.15488e-05	7.82473e-06	7.82473e-06	3.86153e-05	2.18656e-05
0.699	1.27543e-05	7.42485e-06	2.3511e-05	1.74263e-05	3.41869e-05	1.99807e-05
0.7	9.31272e-06	9.31272e-06	1.2273e-05	8.74939e-06	2.95788e-05	2.22893e-05
0.701	1.69421e-05	1.06453e-05	1.0296e-05	1.0296e-05	4.17118e-05	2.25823e-05
0.702	2.59668e-05	1.38294e-05	4.56203e-05	2.10869e-05	3.42275e-05	1.55403e-05
0.703	6.87168e-06	5.09315e-06	4.99563e-06	4.99563e-06	4.76558e-05	2.43171e-05
0.704	4.50296e-06	4.50296e-06	3.91789e-05	2.07622e-05	3.66024e-05	2.32894e-05
0.705	3.69739e-05	1.44396e-05	5.0813e-06	5.0813e-06	3.78092e-05	2.29446e-05
0.706	1.97429e-05	1.24152e-05	1.10926e-05	1.10926e-05	6.24957e-05	3.02921e-05
0.707	3.13848e-05	1.65434e-05	1.44613e-05	1.44613e-05	1.25241e-05	9.91449e-06
0.708	2.87792e-05	1.47146e-05	8.54701e-06	8.54701e-06	3.64735e-05	1.65654e-05
0.709	7.05725e-06	5.80244e-06	4.80134e-06	4.80134e-06	2.59585e-05	1.33087e-05
0.71	4.01882e-05	2.49144e-05	5.0813e-06	5.0813e-06	1.24705e-05	1.24705e-05
0.711	2.69633e-06	2.69633e-06	4.80134e-06	4.80134e-06	1.66652e-05	9.66393e-06
0.712	2.78365e-05	1.42907e-05	1.56678e-05	1.56678e-05	9.55287e-06	6.72822e-06
0.713	8.89252e-06	8.89252e-06	1.54806e-05	1.09327e-05	1.24705e-05	1.24705e-05
0.714	1.01356e-05	7.62154e-06	3.87725e-05	2.2348e-05	1.33127e-05	1.33127e-05
0.715	4.0097e-05	1.58101e-05	2.2082e-05	1.53231e-05	2.36755e-05	1.4692e-05
0.716	2.98748e-05	1.29908e-05	3.83393e-05	1.75995e-05	3.72806e-05	1.7093e-05
0.717	2.1566e-05	1.23236e-05	3.09933e-05	1.93166e-05	7.16977e-05	3.87354e-05
0.718	1.65662e-05	9.88195e-06	3.66863e-05	2.56509e-05	2.41336e-05	1.48801e-05
0.719	1.29386e-05	9.50634e-06	0	0	5.38007e-05	3.73033e-05
0.72	3.3529e-05	1.6666e-05	3.33273e-05	1.85718e-05	1.88775e-05	1.32729e-05
0.721	3.79194e-05	2.38363e-05	1.64843e-05	1.15911e-05	3.40341e-05	1.97361e-05
0.722	1.69538e-05	1.07282e-05	2.04899e-05	1.22406e-05	2.31617e-05	1.32602e-05
0.723	4.50296e-06	4.50296e-06	8.64118e-06	8.64118e-06	3.49387e-05	1.57071e-05
0.724	5.13922e-06	5.13922e-06	1.83518e-05	1.06718e-05	3.81524e-05	2.37755e-05
0.725	5.07891e-05	2.65471e-05	0	0	2.66255e-05	2.66255e-05
0.726	3.2911e-05	1.58006e-05	2.44641e-05	1.2326e-05	0	0
0.727	9.86944e-06	6.96962e-06	4.35185e-05	2.10148e-05	5.07038e-06	5.07038e-06
0.728	2.75067e-05	1.47306e-05	1.56678e-05	1.56678e-05	5.38217e-05	2.22876e-05
0.729	2.16304e-05	1.19188e-05	0	0	1.0474e-05	7.59499e-06
0.73	1.49533e-05	7.55e-06	0	0	3.43859e-05	2.13577e-05
0.731	2.72743e-05	1.19267e-05	4.21412e-05	2.41453e-05	2.0429e-05	2.0429e-05
0.732	3.45243e-05	1.55444e-05	4.65875e-06	4.65875e-06	4.62957e-06	4.62957e-06
0.733	1.81576e-05	1.10733e-05	2.5128e-05	1.78532e-05	2.62336e-05	1.84011e-05
0.734	5.71448e-05	2.59213e-05	4.42233e-06	4.42233e-06	2.90585e-05	1.51678e-05
0.735	1.721e-05	9.22065e-06	4.99563e-06	4.99563e-06	2.6973e-05	2.13806e-05
0.736	3.01158e-06	3.01158e-06	1.56678e-05	1.56678e-05	5.82511e-05	4.42238e-05
0.737	2.09058e-05	1.15279e-05	0	0	1.15526e-05	8.17873e-06
0.738	1.95627e-06	1.95627e-06	4.14319e-05	2.17191e-05	2.65709e-05	1.62822e-05
0.739	1.75895e-05	7.86597e-06	2.18459e-05	1.3314e-05	1.33127e-05	1.33127e-05
0.74	1.93779e-05	1.09044e-05	2.64733e-05	1.86741e-05	2.91183e-05	1.73264e-05
0.741	2.1578e-05	1.26769e-05	1.56678e-05	1.56678e-05	2.43747e-05	1.5324e-05
0.742	1.08767e-05	6.34239e-06	0	0	2.67796e-05	1.62134e-05
0.743	1.8809e-05	1.12504e-05	0	0	6.54395e-06	6.54395e-06
0.744	4.36159e-06	4.36159e-06	1.66412e-05	1.23357e-05	5.02927e-05	2.92675e-05
0.745	3.28982e-06	3.28982e-06	8.54701e-06	8.54701e-06	1.20106e-05	1.20106e-05
0.746	1.59784e-05	1.25168e-05	8.92459e-06	8.92459e-06	1.87539e-05	1.43244e-05
0.747	1.11642e-05	7.93081e-06	1.44613e-05	1.44613e-05	3.44564e-05	2.27857e-05
0.748	4.36568e-05	1.88262e-05	7.82473e-06	7.82473e-06	5.27605e-05	2.65824e-05
0.749	3.03756e-05	1.97973e-05	5.41532e-05	3.17187e-05	3.3947e-05	1.95116e-05
0.75	2.38177e-05	1.52118e-05	1.82369e-05	1.07043e-05	1.73931e-05	1.73931e-05
0.751	2.59118e-05	1.5505e-05	2.45251e-05	1.07022e-05	4.88191e-05	2.84085e-05
0.752	7.57623e-06	5.53945e-06	0	0	4.7801e-05	2.75091e-05
0.753	1.7718e-05	1.15459e-05	6.00871e-06	6.00871e-06	1.58994e-05	1.13559e-05
0.754	2.28229e-05	1.60813e-05	2.6336e-05	1.5064e-05	4.68997e-05	2.32106e-05
0.755	4.36159e-06	4.36159e-06	0	0	2.67786e-05	1.65034e-05
0.756	9.11856e-06	6.425e-06	1.44613e-05	1.44613e-05	2.90258e-05	1.69209e-05
0.757	3.56962e-05	1.8168e-05	2.63345e-05	1.88346e-05	4.55714e-05	2.07476e-05
0.758	2.65362e-05	1.87985e-05	2.3511e-05	1.74263e-05	1.88775e-05	1.32729e-05
0.759	2.21748e-05	1.56506e-05	1.2012e-05	1.2012e-05	2.65429e-05	1.95607e-05
0.76	1.03223e-05	1.03223e-05	0	0	4.67191e-06	4.67191e-06
0.761	2.07123e-05	1.28241e-05	1.03685e-05	7.30231e-06	4.26645e-05	2.25053e-05
0.762	2.74678e-05	1.13269e-05	5.42448e-05	3.32287e-05	4.4731e-05	3.05691e-05
0.763	2.99572e-05	2.25751e-05	0	0	5.6128e-05	3.88697e-05
0.764	1.61046e-05	1.10539e-05	3.5949e-05	1.84711e-05	2.10561e-05	1.38094e-05
0.765	5.04344e-05	2.76008e-05	3.13357e-05	3.13357e-05	0	0
0.766	5.13922e-06	5.13922e-06	2.2308e-05	1.57148e-05	2.83139e-05	2.18141e-05
0.767	5.31321e-06	5.31321e-06	2.5385e-05	1.52928e-05	4.54891e-05	3.55062e-05
0.768	1.18526e-05	1.18526e-05	3.84663e-05	2.03465e-05	3.49104e-05	1.99077e-05
0.769	7.43778e-06	5.31091e-06	0	0	3.13265e-05	2.18033e-05
0.77	2.70078e-05	2.03593e-05	2.37683e-05	1.75405e-05	4.09175e-06	4.09175e-06
0.771	1.66859e-05	1.065e-05	3.35806e-05	1.98533e-05	4.25282e-06	4.25282e-06
0.772	0	0	2.72712e-05	1.62985e-05	5.41708e-05	4.28281e-05
0.773	1.02419e-05	7.66572e-06	1.40544e-05	1.0105e-05	4.14257e-05	2.68641e-05
0.774	8.19377e-06	4.93061e-06	3.84246e-06	3.84246e-06	1.00261e-05	7.04943e-06
0.775	1.48451e-05	8.89647e-06	4.25853e-05	1.91924e-05	2.58701e-05	2.10814e-05
0.776	2.02343e-05	1.79322e-05	3.03862e-05	1.90679e-05	6.46811e-05	4.10974e-05
0.777	1.51424e-05	1.22735e-05	2.0164e-05	1.21318e-05	3.37418e-05	2.42568e-05
0.778	1.15786e-05	9.26735e-06	3.70679e-06	3.70679e-06	1.18565e-05	6.83417e-06
0.779	5.57538e-06	5.57538e-06	1.10926e-05	1.10926e-05	4.20509e-05	2.69451e-05
0.78	2.08434e-05	1.20929e-05	2.41333e-05	1.98918e-05	1.73512e-05	1.22179e-05
0.781	1.26326e-05	7.32296e-06	3.11889e-05	1.62636e-05	7.88488e-06	7.88488e-06
0.782	3.28982e-06	3.28982e-06	2.52384e-05	1.69323e-05	2.46578e-05	2.0815e-05
0.783	1.38157e-05	1.03095e-05	1.0296e-05	1.0296e-05	5.05669e-06	5.05669e-06
0.784	8.32452e-06	6.2248e-06	1.06667e-05	1.06667e-05	9.66995e-06	6.85317e-06
0.785	1.00226e-05	7.11269e-06	0	0	4.27567e-05	2.70536e-05
0.786	4.84196e-05	2.68402e-05	1.44613e-05	1.44613e-05	5.681e-05	2.95582e-05
0.787	1.13389e-05	8.03744e-06	2.59639e-05	1.86314e-05	1.67077e-05	1.67077e-05
0.788	7.66699e-06	5.65277e-06	5.0813e-06	5.0813e-06	2.24635e-05	1.80617e-05
0.789	2.69844e-05	1.39505e-05	8.54701e-06	8.54701e-06	0	0
0.79	2.31546e-06	2.31546e-06	2.11036e-05	1.05979e-05	2.0429e-05	2.0429e-05
0.791	1.34386e-05	1.01535e-05	1.81426e-05	8.99746e-06	1.90335e-05	1.15555e-05
0.792	1.15659e-05	8.94108e-06	0	0	5.04686e-05	3.21879e-05
0.793	2.95476e-05	1.71042e-05	1.56678e-05	1.56678e-05	1.83831e-05	1.41917e-05
0.794	2.06516e-05	1.22279e-05	1.0296e-05	1.0296e-05	4.72587e-05	2.57108e-05
0.795	7.79135e-06	4.59952e-06	2.64733e-05	1.86741e-05	9.1498e-06	9.1498e-06
0.796	1.98374e-05	1.16917e-05	6.00871e-06	6.00871e-06	0	0
0.797	3.25039e-05	1.64016e-05	2.15744e-05	1.32027e-05	8.35387e-06	8.35387e-06
0.798	1.25083e-05	9.31106e-06	0	0	4.8274e-05	2.76158e-05
0.799	1.96986e-05	1.30468e-05	5.6093e-05	3.56661e-05	2.79362e-05	1.95489e-05
0.8	1.09894e-05	6.39713e-06	3.13199e-05	1.79994e-05	2.68967e-05	1.39211e-05
0.801	3.50844e-05	1.63174e-05	5.00125e-06	5.00125e-06	3.05809e-05	2.17077e-05
0.802	2.60493e-05	1.38443e-05	0	0	3.87286e-05	2.72713e-05
0.803	8.89252e-06	8.89252e-06	5.7411e-05	3.51404e-05	3.55504e-05	2.05619e-05
0.804	1.41881e-06	1.41881e-06	1.10926e-05	1.10926e-05	1.55998e-05	1.11347e-05
0.805	3.18354e-06	3.18354e-06	4.91461e-06	4.91461e-06	2.68732e-05	1.53685e-05
0.806	3.43796e-06	3.43796e-06	0	0	1.85053e-05	1.30115e-05
0.807	1.8546e-05	9.31509e-06	8.54701e-06	8.54701e-06	9.25113e-06	6.50687e-06
0.808	1.36121e-05	1.0807e-05	1.56678e-05	1.56678e-05	4.20014e-05	2.2899e-05
0.809	1.26377e-05	1.05594e-05	0	0	9.46584e-06	9.46584e-06
0.81	2.27096e-05	1.33897e-05	8.54701e-06	8.54701e-06	8.35387e-06	8.35387e-06
0.811	1.00484e-05	7.5862e-06	0	0	8.35387e-06	8.35387e-06
0.812	1.76564e-05	1.14856e-05	4.65875e-06	4.65875e-06	3.52888e-06	3.52888e-06
0.813	1.03223e-05	1.03223e-05	2.00902e-05	1.62224e-05	3.51025e-05	2.12381e-05
0.814	1.15786e-05	9.26735e-06	3.10313e-05	1.61917e-05	5.74338e-05	3.65389e-05
0.815	1.77222e-05	1.10871e-05	1.56678e-05	1.56678e-05	5.04613e-05	2.8076e-05
0.816	3.28982e-06	3.28982e-06	0	0	9.46584e-06	9.46584e-06
0.817	2.4933e-05	1.3592e-05	2.64733e-05	1.86741e-05	0	0
0.818	0	0	1.2012e-05	1.2012e-05	1.34565e-05	9.73935e-06
0.819	1.01316e-05	7.17006e-06	2.29893e-05	1.55733e-05	1.95387e-05	1.19242e-05
0.82	1.42057e-05	1.03199e-05	2.748e-05	1.65745e-05	1.40274e-05	1.04096e-05
0.821	1.408e-05	9.25171e-06	3.70679e-06	3.70679e-06	7.88488e-06	7.88488e-06
0.822	1.92148e-05	1.35668e-05	1.44613e-05	1.44613e-05	0	0
0.823	0	0	1.10341e-05	8.10787e-06	0	0
0.824	3.74477e-05	1.90365e-05	5.13456e-05	3.46803e-05	5.05669e-06	5.05669e-06
0.825	1.70159e-05	9.98099e-06	0	0	9.3555e-06	9.3555e-06
0.826	2.69339e-05	1.95685e-05	0	0	2.0429e-05	2.0429e-05
0.827	3.62466e-05	1.65091e-05	2.14118e-05	1.28008e-05	1.89645e-05	1.10699e-05
0.828	1.69902e-05	8.49208e-06	1.56678e-05	1.56678e-05	2.09561e-05	1.23572e-05
0.829	1.25822e-05	7.32217e-06	4.11352e-05	2.12977e-05	1.58994e-05	1.13559e-05
0.83	2.84652e-05	1.43306e-05	1.2012e-05	1.2012e-05	1.83694e-05	1.41869e-05
0.831	3.01158e-06	3.01158e-06	0	0	3.52888e-06	3.52888e-06
0.832	5.87428e-05	3.39288e-05	0	0	3.20957e-05	1.6982e-05
0.833	9.31272e-06	9.31272e-06	8.70804e-06	6.1848e-06	2.0429e-05	2.0429e-05
0.834	2.41912e-05	1.45211e-05	3.86762e-05	2.26843e-05	6.10388e-05	2.97676e-05
0.835	6.95207e-06	6.95207e-06	1.46979e-05	1.11427e-05	2.73942e-05	1.66702e-05
0.836	2.65245e-06	2.65245e-06	2.76743e-05	1.66282e-05	1.24705e-05	1.24705e-05
0.837	1.01786e-05	7.19972e-06	0	0	1.85637e-05	1.09144e-05
0.838	5.48516e-06	5.48516e-06	2.58938e-05	1.48806e-05	1.41193e-05	1.03625e-05
0.839	1.9635e-05	1.38431e-05	2.43232e-05	1.73935e-05	1.91931e-05	1.44285e-05
0.84	2.59364e-05	1.44652e-05	1.2012e-05	1.2012e-05	1.24705e-05	1.24705e-05
0.841	0	0	8.54701e-06	8.54701e-06	1.45924e-05	1.07368e-05
0.842	0	0	5.00125e-06	5.00125e-06	2.67624e-05	1.53283e-05
0.843	5.85851e-06	4.61346e-06	3.45852e-05	2.04792e-05	0	0
0.844	1.29856e-05	9.52861e-06	1.92037e-05	1.39167e-05	2.20713e-05	1.2882e-05
0.845	1.90872e-05	1.13859e-05	1.82843e-05	1.31381e-05	1.29947e-05	1.00646e-05
0.846	2.31546e-06	2.31546e-06	1.10745e-05	7.77789e-06	2.24495e-05	1.43605e-05
0.847	5.59501e-06	3.26975e-06	0	0	1.37748e-05	1.03843e-05
0.848	3.28982e-06	3.28982e-06	1.10926e-05	1.10926e-05	8.20143e-06	8.20143e-06
0.849	1.53368e-05	1.14372e-05	1.56678e-05	1.56678e-05	2.23375e-05	1.59654e-05
0.85	0	0	0	0	2.26682e-05	1.61841e-05
0.851	4.50306e-05	2.17771e-05	5.54862e-06	5.54862e-06	3.73784e-06	3.73784e-06
0.852	0	0	3.45551e-05	1.78723e-05	5.05669e-06	5.05669e-06
0.853	1.13362e-05	8.18725e-06	0	0	3.47862e-05	3.47862e-05
0.854	4.7344e-06	4.7344e-06	1.89358e-05	1.34985e-05	4.67191e-06	4.67191e-06
0.855	0	0	0	0	1.73931e-05	1.73931e-05
0.856	0	0	0	0	1.78759e-05	1.25955e-05
0.857	2.31888e-05	1.43254e-05	4.76485e-05	2.46384e-05	0	0
0.858	1.18526e-05	1.18526e-05	4.426e-05	2.11884e-05	0	0
0.859	2.79393e-05	1.49844e-05	0	0	5.06352e-06	5.06352e-06
0.86	2.52541e-05	1.52617e-05	0	0	1.34026e-05	1.00459e-05
0.861	3.3542e-05	1.70419e-05	1.56678e-05	1.56678e-05	1.46246e-05	1.07518e-05
0.862	3.78731e-05	3.56132e-05	3.01292e-05	2.11775e-05	0	0
0.863	1.87146e-05	9.84947e-06	2.11752e-05	1.65372e-05	4.34075e-05	2.42752e-05
0.864	2.46085e-05	1.33474e-05	1.01957e-05	7.16063e-06	4.25282e-06	4.25282e-06
0.865	0	0	1.21929e-05	8.70404e-06	1.33127e-05	1.33127e-05
0.866	2.1541e-05	1.39289e-05	3.70679e-06	3.70679e-06	6.81793e-06	6.81793e-06
0.867	2.02349e-05	1.44585e-05	1.56666e-05	1.19439e-05	0	0
0.868	1.28331e-05	6.43006e-06	1.06667e-05	1.06667e-05	1.72255e-05	1.32957e-05
0.869	5.57538e-06	5.57538e-06	1.96396e-05	1.39117e-05	2.93782e-05	1.92199e-05
0.87	1.28928e-05	8.99204e-06	7.10732e-06	7.10732e-06	5.05669e-06	5.05669e-06
0.871	1.20761e-05	9.41955e-06	1.54106e-05	1.12502e-05	0	0
0.872	1.28853e-05	9.48133e-06	2.59639e-05	1.86314e-05	1.5038e-05	8.7096e-06
0.873	3.18354e-06	3.18354e-06	3.08515e-05	1.83161e-05	2.18109e-05	1.27147e-05
0.874	5.40638e-06	3.80681e-06	0	0	3.79327e-05	2.36852e-05
0.875	2.73638e-06	2.73638e-06	0	0	4.79928e-05	2.53827e-05
0.876	1.1455e-05	8.25063e-06	0	0	9.522e-06	9.522e-06
0.877	0	0	2.59639e-05	1.86314e-05	3.18755e-05	2.18393e-05
0.878	0	0	1.75606e-05	1.31634e-05	0	0
0.879	1.03457e-05	5.94616e-06	5.54862e-06	5.54862e-06	1.8845e-05	1.43583e-05
0.88	1.87046e-05	1.32414e-05	1.44613e-05	1.44613e-05	0	0
0.881	2.01599e-05	1.12506e-05	4.65875e-06	4.65875e-06	5.10261e-06	5.10261e-06
0.882	1.04997e-05	7.40017e-06	0	0	6.63067e-05	3.12237e-05
0.883	3.14875e-05	1.81146e-05	4.75342e-06	4.75342e-06	1.86718e-05	1.31304e-05
0.884	1.34186e-05	1.07513e-05	1.26445e-05	9.14057e-06	2.26732e-05	1.81194e-05
0.885	1.20731e-05	7.47379e-06	0	0	1.24705e-05	1.24705e-05
0.886	7.09931e-06	5.41416e-06	0	0	9.522e-06	9.522e-06
0.887	1.75384e-06	1.75384e-06	0	0	3.22953e-05	2.83357e-05
0.888	0	0	0	0	0	0
0.889	1.59964e-05	1.10256e-05	0	0	0	0
0.89	1.72749e-05	1.21683e-05	4.02059e-05	2.21543e-05	0	0
0.891	3.28982e-06	3.28982e-06	4.31146e-05	2.2113e-05	2.0429e-05	2.0429e-05
0.892	1.44153e-05	9.70983e-06	2.64733e-05	1.86741e-05	0	0
0.893	8.89252e-06	8.89252e-06	1.56678e-05	1.56678e-05	0	0
0.894	2.22264e-05	1.38614e-05	2.48799e-05	1.28459e-05	1.67234e-05	1.31299e-05
0.895	0	0	0	0	9.69994e-06	6.82701e-06
0.896	1.62648e-05	1.15737e-05	1.54106e-05	1.12502e-05	1.14785e-05	8.15102e-06
0.897	2.31914e-05	1.42403e-05	3.13357e-05	3.13357e-05	0	0
0.898	5.7222e-06	5.7222e-06	0	0	6.54395e-06	6.54395e-06
0.899	2.11653e-05	1.50108e-05	5.54862e-06	5.54862e-06	5.99934e-05	3.40092e-05
0.9	1.07306e-05	6.27892e-06	0	0	0	0
0.901	8.89252e-06	8.89252e-06	4.00384e-05	2.98123e-05	2.0584e-05	1.22155e-05
0.902	1.86415e-05	1.11691e-05	1.74033e-05	1.24316e-05	0	0
0.903	0	0	2.89226e-05	2.89226e-05	0	0
0.904	0	0	0	0	4.25282e-06	4.25282e-06
0.905	2.68608e-06	2.68608e-06	2.22077e-05	1.38655e-05	1.44122e-05	1.0584e-05
0.906	0	0	0	0	1.75409e-05	1.34084e-05
0.907	3.58998e-05	2.225e-05	1.56678e-05	1.56678e-05	9.3555e-06	9.3555e-06
0.908	6.95207e-06	6.95207e-06	0	0	0	0
0.909	1.59502e-05	9.93851e-06	1.56678e-05	1.56678e-05	1.01134e-05	1.01134e-05
0.91	1.14047e-05	6.91454e-06	3.84246e-06	3.84246e-06	6.54395e-06	6.54395e-06
0.911	1.13389e-05	8.03744e-06	0	0	1.73931e-05	1.73931e-05
0.912	0	0	2.76799e-05	1.96133e-05	2.35325e-05	1.46056e-05
0.913	3.0963e-06	3.0963e-06	0	0	9.08528e-05	5.73033e-05
0.914	9.11856e-06	6.425e-06	1.44613e-05	1.44613e-05	5.05669e-06	5.05669e-06
0.915	9.36961e-06	5.58854e-06	4.56934e-06	4.56934e-06	2.9951e-05	2.24409e-05
0.916	1.43273e-05	1.05392e-05	0	0	4.09175e-06	4.09175e-06
0.917	4.60325e-06	4.60325e-06	5.54862e-06	5.54862e-06	6.00532e-06	6.00532e-06
0.918	5.01454e-06	5.01454e-06	1.98551e-05	1.42568e-05	4.71776e-05	2.81296e-05
0.919	1.039e-05	7.72932e-06	1.06667e-05	1.06667e-05	1.79117e-05	1.35491e-05
0.92	1.03223e-05	1.03223e-05	7.92707e-06	7.92707e-06	1.75409e-05	1.34084e-05
0.921	1.38791e-06	1.38791e-06	0	0	0	0
0.922	0	0	1.44613e-05	1.44613e-05	3.59678e-05	1.8622e-05
0.923	0	0	0	0	7.5143e-05	3.26777e-05
0.924	2.84673e-05	1.51674e-05	1.44613e-05	1.44613e-05	0	0
0.925	2.04711e-05	1.7964e-05	7.10732e-06	7.10732e-06	0	0
0.926	1.19666e-05	8.53704e-06	4.80134e-06	4.80134e-06	1.24705e-05	1.24705e-05
0.927	0	0	0	0	1.34026e-05	1.00459e-05
0.928	1.66812e-05	8.62816e-06	0	0	0	0
0.929	8.82198e-06	6.45136e-06	1.0296e-05	1.0296e-05	3.22022e-05	1.90971e-05
0.93	8.89252e-06	8.89252e-06	0	0	2.90397e-05	1.91316e-05
0.931	5.57642e-06	3.95055e-06	0	0	0	0
0.932	1.86279e-05	1.1865e-05	0	0	0	0
0.933	1.12833e-05	6.8368e-06	1.0296e-05	1.0296e-05	3.80648e-05	1.90472e-05
0.934	2.99572e-05	2.25751e-05	0	0	1.31877e-05	1.31877e-05
0.935	1.16865e-05	8.37754e-06	1.44613e-05	1.44613e-05	5.05669e-06	5.05669e-06
0.936	1.31439e-05	7.69871e-06	0	0	0	0
0.937	4.34148e-06	4.34148e-06	1.56678e-05	1.56678e-05	0	0
0.938	1.29095e-05	7.55319e-06	0	0	1.73931e-05	1.73931e-05
0.939	3.01158e-06	3.01158e-06	1.10926e-05	1.10926e-05	0	0
0.94	0	0	0	0	5.05669e-06	5.05669e-06
0.941	5.64933e-06	3.97979e-06	9.86193e-06	9.86193e-06	2.0429e-05	2.0429e-05
0.942	0	0	1.2012e-05	1.2012e-05	1.24705e-05	1.24705e-05
0.943	0	0	4.40189e-06	4.40189e-06	0	0
0.944	1.26086e-05	7.9739e-06	0	0	9.3555e-06	9.3555e-06
0.945	1.04636e-05	6.32214e-06	0	0	0	0
0.946	8.89252e-06	8.89252e-06	4.75342e-06	4.75342e-06	1.30509e-05	1.01172e-05
0.947	1.53368e-05	1.14372e-05	0	0	9.3555e-06	9.3555e-06
0.948	0	0	4.91461e-06	4.91461e-06	3.25482e-05	2.03731e-05
0.949	1.35058e-05	1.0776e-05	1.75194e-05	1.31465e-05	4.28788e-05	2.70742e-05
0.95	5.57538e-06	5.57538e-06	9.86193e-06	9.86193e-06	1.9857e-05	1.18726e-05
0.951	1.33338e-05	1.07279e-05	1.44613e-05	1.44613e-05	9.1498e-06	9.1498e-06
0.952	6.95207e-06	6.95207e-06	1.0296e-05	1.0296e-05	1.97317e-05	1.46553e-05
0.953	2.06445e-05	2.06445e-05	0	0	9.1498e-06	9.1498e-06
0.954	0	0	1.48632e-05	1.09971e-05	3.07059e-05	2.17827e-05
0.955	6.32431e-06	6.32431e-06	0	0	2.6973e-05	2.13806e-05
0.956	0	0	0	0	5.10261e-06	5.10261e-06
0.957	8.2785e-06	6.20544e-06	0	0	6.00532e-06	6.00532e-06
0.958	3.19313e-06	3.19313e-06	8.54701e-06	8.54701e-06	0	0
0.959	2.11653e-05	1.50108e-05	0	0	9.1498e-06	9.1498e-06
0.96	3.05866e-05	1.57311e-05	4.75342e-06	4.75342e-06	0	0
0.961	2.0114e-05	1.32986e-05	0	0	0	0
0.962	3.28982e-06	3.28982e-06	2.30083e-05	1.66985e-05	9.46584e-06	9.46584e-06
0.963	1.88432e-05	1.20361e-05	1.10926e-05	1.10926e-05	0	0
0.964	5.63844e-06	5.63844e-06	0	0	0	0
0.965	2.6731e-05	1.62472e-05	0	0	0	0
0.966	4.38416e-06	4.38416e-06	0	0	1.1062e-05	7.80665e-06
0.967	2.65245e-06	2.65245e-06	1.56678e-05	1.56678e-05	2.19925e-05	1.5604e-05
0.968	5.63844e-06	5.63844e-06	1.2012e-05	1.2012e-05	1.73931e-05	1.73931e-05
0.969	1.36969e-05	1.02591e-05	0	0	1.24705e-05	1.24705e-05
0.97	1.72749e-05	1.21683e-05	2.48872e-05	2.00755e-05	3.60088e-05	2.15989e-05
0.971	1.6128e-05	1.00759e-05	1.56678e-05	1.56678e-05	0	0
0.972	3.18354e-06	3.18354e-06	0	0	0	0
0.973	1.13939e-05	8.88269e-06	4.65875e-06	4.65875e-06	6.00532e-06	6.00532e-06
0.974	1.84307e-05	1.12417e-05	1.56678e-05	1.56678e-05	9.1498e-06	9.1498e-06
0.975	0	0	0	0	2.64343e-05	2.12278e-05
0.976	7.25256e-06	5.27441e-06	8.54701e-06	8.54701e-06	0	0
0.977	1.8055e-05	1.09419e-05	0	0	7.88488e-06	7.88488e-06
0.978	1.3916e-05	1.0353e-05	5.54862e-06	5.54862e-06	0	0
0.979	2.30083e-05	1.35011e-05	1.75194e-05	1.31465e-05	1.42065e-05	1.04037e-05
0.98	9.31272e-06	9.31272e-06	0	0	0	0
0.981	1.45226e-05	1.21273e-05	0	0	1.34565e-05	9.73935e-06
0.982	0	0	0	0	0	0
0.983	0	0	0	0	0	0
0.984	3.18354e-06	3.18354e-06	1.44613e-05	1.44613e-05	0	0
0.985	1.03223e-05	1.03223e-05	4.75342e-06	4.75342e-06	0	0
0.986	1.29747e-05	1.06356e-05	4.71168e-05	3.32719e-05	0	0
0.987	1.47979e-05	8.51468e-06	1.10926e-05	1.10926e-05	9.99123e-06	7.02515e-06
0.988	1.35058e-05	1.0776e-05	0	0	0	0
0.989	1.66466e-05	1.20594e-05	0	0	0	0
0.99	0	0	1.3845e-05	1.06666e-05	3.07059e-05	2.17827e-05
0.991	2.06477e-05	1.20182e-05	1.2012e-05	1.2012e-05	0	0
0.992	2.68608e-06	2.68608e-06	0	0	9.3555e-06	9.3555e-06
0.993	2.08477e-06	2.08477e-06	0	0	9.99123e-06	7.02515e-06
0.994	0	0	0	0	3.25482e-05	2.03731e-05
0.995	1.95391e-05	1.30035e-05	8.46021e-06	5.98824e-06	5.10261e-06	5.10261e-06
0.996	2.04688e-05	1.27753e-05	0	0	3.52888e-06	3.52888e-06
0.997	7.15531e-06	5.34733e-06	0	0	1.62838e-05	1.16026e-05
0.998	3.19645e-05	2.16681e-05	0	0	5.07038e-06	5.07038e-06
0.999	1.33338e-05	1.07279e-05	0	0	1.73157e-05	1.33273e-05
1	5.07459e-06	3.60639e-06	4.75342e-06	4.75342e-06	1.24705e-05	1.24705e-05
hazard#2	#DIV/0!	#DIV/0!
0	0	0	0	0	0	0
0.001	8.13597e-05	2.79999e-05	4.06817e-05	3.02974e-05	0.000174187	8.19551e-05
0.002	1.03125e-05	7.35149e-06	0	0	2.94135e-06	2.94135e-06
0.003	7.35201e-06	4.64257e-06	7.09365e-06	5.4579e-06	0	0
0.004	0.000246914	7.13611e-05	2.23105e-05	1.34993e-05	4.06751e-05	2.74104e-05
0.005	0.00134721	0.000223649	0.00038351	0.000238364	0.000330723	0.000287536
0.006	0.00323099	0.000504496	0.00127352	0.000281599	0.000493429	0.000207198
0.007	0.00378539	0.000709262	0.00251812	0.000616925	0.000899185	0.000183052
0.008	0.00318948	0.000570229	0.00291087	0.000712595	0.00144901	0.000267632
0.009	0.00236693	0.000402749	0.00237164	0.000541531	0.00172254	0.000279556
0.01	0.00159234	0.000256703	0.00180611	0.000380454	0.00161357	0.000246193
0.011	0.00103629	0.000163594	0.00134212	0.00028722	0.00137219	0.000221993
0.012	0.000957817	0.000156404	0.000852697	0.000207081	0.00126517	0.000247644
0.013	0.000677597	0.000106576	0.000684722	0.000192338	0.00101928	0.000196082
0.014	0.000584723	9.58244e-05	0.000409863	0.000115314	0.000991392	0.000232749
0.015	0.000554747	9.41428e-05	0.000382843	0.000120066	0.000603656	0.000136215
0.016	0.000555081	0.000102042	0.000377468	0.000100745	0.000568185	0.000145677
0.017	0.000626208	0.000123625	0.000305239	0.000101339	0.000454288	0.000141276
0.018	0.000856784	0.000186189	0.000279745	0.000118387	0.000376375	0.000147877
0.019	0.00127316	0.000281538	0.000214328	5.41358e-05	0.00038962	0.000149555
0.02	0.00184517	0.000447062	0.000229504	6.22608e-05	0.000333902	0.000111948
0.021	0.00271665	0.000590095	0.00022203	5.45221e-05	0.000295306	8.90548e-05
0.022	0.00387644	0.000804808	0.000423174	8.99151e-05	0.00024036	6.95184e-05
0.023	0.00511187	0.000948315	0.000633643	0.000120765	0.000225705	5.30902e-05
0.024	0.00703516	0.00117331	0.000769813	0.000153752	0.000238193	5.33962e-05
0.025	0.00969222	0.00141364	0.00142435	0.000273192	0.000290366	5.71114e-05
0.026	0.0128389	0.00167181	0.00201571	0.00040211	0.000301391	5.17053e-05
0.027	0.0171373	0.00205016	0.00288633	0.000568935	0.0004597	8.14717e-05
0.028	0.0216002	0.00251214	0.00401555	0.00070709	0.000666667	0.000134161
0.029	0.02702	0.00300082	0.00591865	0.00102147	0.000878604	0.000152996
0.03	0.0304292	0.00344742	0.00769642	0.00123867	0.00119884	0.000213814
0.031	0.0350024	0.00398228	0.0103608	0.00146194	0.00162121	0.000253955
0.032	0.0370752	0.00406292	0.0132407	0.00179077	0.0023822	0.000398109
0.033	0.037759	0.00406132	0.0157448	0.00213522	0.00333827	0.000491231
0.034	0.0364143	0.00397102	0.0181988	0.00241092	0.00435857	0.000677852
0.035	0.0332091	0.00370029	0.0212389	0.0026941	0.00571135	0.000760506
0.036	0.029272	0.00363784	0.0229175	0.00295513	0.00703465	0.000906224
0.037	0.0263426	0.00378526	0.0251111	0.00312315	0.00900249	0.00109448
0.038	0.0227507	0.00381271	0.0255594	0.0033314	0.0105124	0.00120319
0.039	0.0194026	0.00349056	0.0254466	0.00331227	0.0124709	0.00143875
0.04	0.0165357	0.00354728	0.0238912	0.00344054	0.013553	0.00143381
0.041	0.0143097	0.00313418	0.0227173	0.00357195	0.0153237	0.00162536
0.042	0.0116421	0.0024244	0.0213827	0.00368991	0.0162011	0.00168958
0.043	0.0100396	0.00218514	0.0193525	0.00379695	0.0176489	0.00191913
0.044	0.00968764	0.00205661	0.0165181	0.0035374	0.0183782	0.00196262
0.045	0.00927527	0.00205878	0.0138798	0.00336468	0.0184089	0.00205768
0.046	0.00836245	0.0018666	0.012072	0.00340117	0.0174734	0.00208237
0.047	0.0082924	0.00179589	0.0101345	0.00299041	0.017219	0.00215601
0.048	0.009	0.001798	0.00826821	0.00272703	0.0155668	0.0022461
0.049	0.00924319	0.00182159	0.00634381	0.00214392	0.0149666	0.00244116
0.05	0.0101505	0.00188268	0.00497808	0.00168987	0.0139493	0.00250336
0.051	0.0117409	0.0020636	0.00358441	0.00118398	0.0122378	0.00240116
0.052	0.013267	0.0022766	0.00266654	0.000718983	0.0103128	0.00245303
0.053	0.0163286	0.00275904	0.00220216	0.00045361	0.00919173	0.00249545
0.054	0.0184401	0.00287065	0.00193951	0.000374832	0.00800993	0.00211335
0.055	0.0216108	0.00324681	0.00193457	0.000308234	0.00695446	0.00210051
0.056	0.0249723	0.00324095	0.00203202	0.000285476	0.0061293	0.00201157
0.057	0.0290882	0.0035614	0.00202995	0.000266381	0.00503006	0.0018474
0.058	0.0341274	0.00378975	0.00285663	0.000347516	0.00381297	0.00111796
0.059	0.0370332	0.00366925	0.00392048	0.000497566	0.00388566	0.00135221
0.06	0.0402386	0.00375676	0.00495197	0.000644622	0.00264988	0.000859184
0.061	0.0459472	0.00447299	0.00721293	0.00100607	0.00242657	0.000754179
0.062	0.0483725	0.00471538	0.00950274	0.00130631	0.00187641	0.000438466
0.063	0.0499795	0.00459041	0.0122162	0.00180796	0.00185868	0.000486804
0.064	0.0502177	0.00455347	0.0156872	0.00230136	0.00153379	0.000259303
0.065	0.0505684	0.00522431	0.0199985	0.00273628	0.00174854	0.00027869
0.066	0.0452317	0.00415174	0.0245274	0.00325405	0.00209617	0.000327282
0.067	0.0433388	0.00427391	0.0289118	0.00383701	0.00218642	0.000300691
0.068	0.0389109	0.00410725	0.0346141	0.00433296	0.0026331	0.000367763
0.069	0.0356402	0.00414566	0.038406	0.0046552	0.00341982	0.000450509
0.07	0.0332174	0.00416713	0.0419906	0.00441734	0.00450285	0.000602315
0.071	0.029619	0.00421099	0.0456554	0.00467151	0.00522087	0.000655133
0.072	0.0270821	0.00378963	0.046955	0.00467997	0.00698278	0.000883198
0.073	0.0274039	0.00505226	0.0488461	0.00506517	0.00862119	0.00108388
0.074	0.0228144	0.00402753	0.0471652	0.00495672	0.0108428	0.00131439
0.075	0.018186	0.00283476	0.0476285	0.00563832	0.0127036	0.00161546
0.076	0.0181784	0.00275304	0.0434048	0.00519821	0.0157838	0.00193229
0.077	0.0173502	0.00307587	0.0404653	0.00516509	0.0188795	0.00236877
0.078	0.0174072	0.00316975	0.0348436	0.00436187	0.0217665	0.00258011
0.079	0.0173055	0.00309768	0.031533	0.00428343	0.0252557	0.00301604
0.08	0.0173251	0.00331422	0.0263029	0.00369888	0.0281531	0.00313381
0.081	0.0188565	0.0037303	0.0230005	0.00371712	0.0314102	0.0033281
0.082	0.016618	0.00231372	0.0196131	0.00349945	0.0323969	0.00348221
0.083	0.0157312	0.00189018	0.0189671	0.00443605	0.0340834	0.00324983
0.084	0.0189641	0.00216587	0.0177995	0.0053927	0.0350182	0.00295188
0.085	0.0202576	0.00215022	0.012588	0.00320489	0.0370926	0.00318239
0.086	0.0213681	0.00215867	0.0112926	0.00301837	0.0358236	0.00270923
0.087	0.022453	0.00227655	0.00819599	0.00197466	0.0366349	0.00285837
0.088	0.0242789	0.00234858	0.00826212	0.00236878	0.0358126	0.00278239
0.089	0.0259871	0.0025284	0.00688927	0.00106254	0.0339928	0.00266229
0.09	0.0272818	0.00268198	0.00665416	0.00106678	0.0324031	0.00281667
0.091	0.0295986	0.00281351	0.00753096	0.00121588	0.0318871	0.00345881
0.092	0.0310401	0.00303831	0.00882812	0.00178572	0.0294983	0.00337682
0.093	0.0323022	0.00336903	0.00932356	0.00160436	0.0288722	0.00364534
0.094	0.0343238	0.00344559	0.0110896	0.00193638	0.0246471	0.00339055
0.095	0.0348876	0.00360043	0.010743	0.00178954	0.0220763	0.00327573
0.096	0.0364693	0.00394799	0.0134685	0.00222135	0.0209159	0.0034619
0.097	0.0354117	0.00391156	0.0156932	0.00286302	0.0187548	0.00381944
0.098	0.0314438	0.00358808	0.0187136	0.00330813	0.0171766	0.00355212
0.099	0.0301411	0.0035199	0.0186258	0.00303182	0.0137849	0.00272155
0.1	0.0289706	0.0035201	0.0191517	0.00337203	0.0118962	0.00216171
0.101	0.0285663	0.00363573	0.0215798	0.00316762	0.00945703	0.0019049
0.102	0.0278211	0.00412424	0.0227855	0.00330359	0.0102919	0.00253497
0.103	0.0248096	0.00351469	0.0243729	0.00321977	0.00949751	0.00263014
0.104	0.0235758	0.00312932	0.0255261	0.00319079	0.0068118	0.00154951
0.105	0.0211404	0.00296179	0.0266861	0.00336573	0.006175	0.000985711
0.106	0.0209672	0.00300517	0.0269538	0.00301549	0.00721616	0.00136481
0.107	0.0183396	0.00273865	0.0290472	0.00338883	0.00745745	0.00139009
0.108	0.0195551	0.00277486	0.0279272	0.00329327	0.00723218	0.00128836
0.109	0.0180528	0.0025396	0.0287321	0.00307426	0.00679548	0.000910873
0.11	0.0212261	0.00318899	0.0299033	0.00489809	0.00843841	0.00142679
0.111	0.0226646	0.00403522	0.0255902	0.00399885	0.00922897	0.0018447
0.112	0.018165	0.0024779	0.0228508	0.00311965	0.0093949	0.00121279
0.113	0.021059	0.00296191	0.0254214	0.0036035	0.0123633	0.00175186
0.114	0.0177439	0.00210845	0.0213137	0.00265665	0.0120779	0.00156055
0.115	0.0174552	0.00199891	0.018391	0.00253058	0.0134801	0.00170622
0.116	0.0215936	0.00273704	0.0180807	0.00247319	0.0168567	0.00356238
0.117	0.0211765	0.00213632	0.0155641	0.00206696	0.014594	0.00166264
0.118	0.0232044	0.00303652	0.0153606	0.0023062	0.0185862	0.00263628
0.119	0.0241963	0.0030407	0.0146179	0.00212227	0.0178407	0.00203137
0.12	0.0233261	0.00241218	0.0167103	0.00304056	0.0187264	0.00249338
0.121	0.0259909	0.00297769	0.0136034	0.00323464	0.0221901	0.0038052
0.122	0.0269314	0.00288767	0.0147814	0.00284225	0.0191027	0.00206262
0.123	0.0261061	0.00325558	0.0150045	0.00291832	0.0201945	0.00220556
0.124	0.0271573	0.00297215	0.0144415	0.00328063	0.0217592	0.00232584
0.125	0.0292317	0.00346709	0.0123648	0.00249607	0.0210433	0.00205829
0.126	0.0263992	0.00257769	0.0133038	0.00264747	0.0193183	0.00194298
0.127	0.0275263	0.00277662	0.0157615	0.00325888	0.0214056	0.00236825
0.128	0.0258533	0.00269758	0.0119876	0.00185343	0.0178501	0.00162992
0.129	0.0281699	0.00381618	0.0183411	0.00390682	0.0188032	0.00200475
0.13	0.023526	0.00265033	0.0157186	0.0027262	0.0186876	0.00203787
0.131	0.0255906	0.00274139	0.0179477	0.003361	0.0182854	0.00183487
0.132	0.0203359	0.00251888	0.0176042	0.00306416	0.0190541	0.00195497
0.133	0.0216453	0.00236705	0.0190736	0.00251932	0.0180813	0.00183117
0.134	0.0176034	0.00194954	0.0185994	0.00270455	0.0161956	0.0017425
0.135	0.0183303	0.00265037	0.0220383	0.00307244	0.0147821	0.0014506
0.136	0.0184272	0.00219973	0.0253208	0.00362288	0.0161704	0.00173112
0.137	0.0189589	0.00273188	0.0221728	0.00291448	0.0139827	0.0015758
0.138	0.0155734	0.00165386	0.0261281	0.0032974	0.0128468	0.00160301
0.139	0.014943	0.00184186	0.0222529	0.00244081	0.0132118	0.00161591
0.14	0.0162271	0.00185957	0.0220015	0.00264572	0.0129431	0.0016115
0.141	0.0145459	0.00176203	0.0262055	0.00332399	0.0107313	0.00127695
0.142	0.0171617	0.00214129	0.0287617	0.00436111	0.0116157	0.00156612
0.143	0.0151776	0.00188037	0.0243859	0.00264153	0.0105985	0.00138542
0.144	0.0162361	0.00193454	0.0284911	0.00342935	0.0108923	0.00148619
0.145	0.0183993	0.00226098	0.0270074	0.00350901	0.00928936	0.00124968
0.146	0.0164558	0.00213371	0.0252258	0.00279648	0.00948216	0.00121096
0.147	0.017705	0.00258527	0.0250152	0.00299494	0.0091767	0.00102192
0.148	0.0200971	0.00263468	0.0262023	0.00316556	0.0103685	0.00132621
0.149	0.0173522	0.00214637	0.0241229	0.00306814	0.00978674	0.00118819
0.15	0.0228861	0.00339102	0.0252647	0.00345993	0.0121147	0.00172496
0.151	0.0196599	0.00239626	0.0237503	0.00282344	0.0116047	0.00160542
0.152	0.017929	0.00237964	0.020236	0.00374452	0.0127571	0.00166777
0.153	0.0209187	0.00267042	0.0183657	0.0023498	0.0134657	0.00185864
0.154	0.0183059	0.00219719	0.0173602	0.00216999	0.0161025	0.00229159
0.155	0.0246524	0.00365687	0.0160189	0.00205816	0.0158701	0.00216238
0.156	0.0235851	0.00293566	0.0168892	0.00230232	0.0182504	0.0025542
0.157	0.0213123	0.0026868	0.0145327	0.00199405	0.0181035	0.00250536
0.158	0.0173054	0.00222145	0.0147303	0.00237678	0.0188613	0.00255314
0.159	0.0209246	0.00332968	0.0139379	0.00200513	0.0196743	0.00258251
0.16	0.0169537	0.00206411	0.012151	0.00172965	0.0224641	0.00284961
0.161	0.0171325	0.00404182	0.0162089	0.00400334	0.0214278	0.00288082
0.162	0.0174014	0.00226606	0.014869	0.00205277	0.0217629	0.00257237
0.163	0.0178039	0.0020094	0.0142137	0.00235876	0.0230137	0.00266039
0.164	0.0166312	0.00198119	0.0115689	0.00180829	0.0239199	0.00296862
0.165	0.0181235	0.00212542	0.0133901	0.00294827	0.0245636	0.00266537
0.166	0.0156418	0.00186504	0.0109866	0.00177092	0.0222686	0.0025087
0.167	0.0143753	0.00169283	0.015058	0.00294768	0.0225159	0.00233834
0.168	0.0152035	0.00185162	0.0160095	0.00508624	0.0256765	0.00310882
0.169	0.0170274	0.00261518	0.0114782	0.00139208	0.0233239	0.00231801
0.17	0.016734	0.00315368	0.0138424	0.00173526	0.0230549	0.00244192
0.171	0.0130076	0.001471	0.0126323	0.00186693	0.0230638	0.00261428
0.172	0.0149316	0.0018269	0.0142703	0.00203539	0.0233563	0.00257538
0.173	0.0149087	0.00198776	0.0169869	0.00269472	0.0215999	0.00230575
0.174	0.0131187	0.00156402	0.0158421	0.00213431	0.0241138	0.00371496
0.175	0.0146716	0.00201526	0.0172445	0.00268124	0.020818	0.00209076
0.176	0.0132234	0.00142833	0.0151615	0.00278415	0.0209549	0.00226462
0.177	0.0124242	0.00153657	0.0286941	0.00784293	0.0234307	0.00265578
0.178	0.0143492	0.00203439	0.0208091	0.0027285	0.021461	0.00252891
0.179	0.01824	0.00261959	0.0161849	0.0024087	0.0223214	0.00276428
0.18	0.0161264	0.00206833	0.0311285	0.0150122	0.0210232	0.00286255
0.181	0.0179162	0.00220086	0.016363	0.00243182	0.0180329	0.00224515
0.182	0.015475	0.00194672	0.0214339	0.00299762	0.0201072	0.00268513
0.183	0.017761	0.00258873	0.0178234	0.00223764	0.0191714	0.00263421
0.184	0.0178976	0.00215666	0.0185279	0.00299565	0.0210659	0.00345688
0.185	0.0154024	0.00191713	0.015749	0.00289001	0.0204509	0.00357816
0.186	0.0159899	0.0018457	0.0181416	0.00322288	0.0207235	0.00384553
0.187	0.0155219	0.00168608	0.0157886	0.00236974	0.0155954	0.0027391
0.188	0.0162019	0.00170981	0.0140923	0.00173733	0.0180999	0.0031179
0.189	0.0159898	0.00194796	0.0128527	0.00171066	0.0146962	0.00235407
0.19	0.018244	0.00246209	0.0123903	0.00175152	0.0164787	0.0028223
0.191	0.0152101	0.00188275	0.0129566	0.00216506	0.0123535	0.00174535
0.192	0.0189365	0.00201116	0.013242	0.00216156	0.0141631	0.00224708
0.193	0.014906	0.00203186	0.0143578	0.00253621	0.0126954	0.00233898
0.194	0.0184225	0.00237508	0.0116479	0.00179111	0.0141066	0.00273299
0.195	0.0147949	0.00178053	0.0173201	0.00325944	0.0141808	0.00263867
0.196	0.0168372	0.0023539	0.0136348	0.00233257	0.012948	0.00175431
0.197	0.0161916	0.00186636	0.0153096	0.00342067	0.0116201	0.00164444
0.198	0.0155628	0.00279314	0.0142581	0.00270777	0.0149168	0.00224383
0.199	0.0136475	0.00188494	0.0112297	0.00175615	0.0180373	0.00368841
0.2	0.0149321	0.00182316	0.011762	0.00177941	0.0182075	0.00373208
0.201	0.0100408	0.00132925	0.013239	0.00233277	0.0153914	0.00223145
0.202	0.0130724	0.00170496	0.0131793	0.00191757	0.0134484	0.00202868
0.203	0.0118919	0.00134499	0.0132208	0.00214559	0.014598	0.00236465
0.204	0.0136802	0.00185613	0.0192655	0.00363654	0.0129825	0.00159681
0.205	0.0108577	0.00134494	0.0167815	0.00295989	0.0137606	0.002707
0.206	0.0135654	0.001889	0.0161685	0.00278316	0.0119708	0.00178564
0.207	0.0121149	0.00175143	0.0163106	0.00253268	0.0171221	0.00336671
0.208	0.0116729	0.00164256	0.0167405	0.00319333	0.0158394	0.0029647
0.209	0.0140817	0.00207236	0.0139892	0.00204396	0.0127781	0.00188116
0.21	0.0149496	0.00226656	0.0165567	0.00347672	0.0180849	0.00422015
0.211	0.0130902	0.00189118	0.0178654	0.0028209	0.0103633	0.00172676
0.212	0.0119332	0.00163932	0.0207227	0.00355865	0.0157535	0.00240558
0.213	0.0142694	0.00218994	0.017267	0.00294667	0.0177739	0.00335113
0.214	0.0142392	0.00243843	0.0151497	0.00231812	0.0146823	0.00266147
0.215	0.0137121	0.00191657	0.0172199	0.00242504	0.0152321	0.00314914
0.216	0.0126655	0.001851	0.022459	0.00447016	0.011986	0.00202729
0.217	0.0132752	0.00215551	0.0171616	0.00295433	0.0118926	0.001842
0.218	0.0123015	0.00194786	0.0168318	0.00278565	0.018432	0.00405817
0.219	0.0170615	0.00253336	0.0196717	0.00379254	0.0123846	0.0015452
0.22	0.0161372	0.00270027	0.016397	0.0029771	0.0117016	0.00157715
0.221	0.0109065	0.00123081	0.011195	0.0017537	0.014191	0.00221011
0.222	0.0133838	0.00193435	0.0160184	0.00279293	0.0181773	0.00476276
0.223	0.0126758	0.00165635	0.0141987	0.00236651	0.012493	0.00153187
0.224	0.0138683	0.00191976	0.0140617	0.00239988	0.0201319	0.00653395
0.225	0.0141348	0.00189075	0.0147001	0.00206591	0.013512	0.00188841
0.226	0.0141705	0.00183561	0.0136374	0.00232676	0.0129826	0.00167214
0.227	0.0131078	0.00177283	0.0125705	0.00239689	0.0140939	0.00216636
0.228	0.0104885	0.00131039	0.00925899	0.00176649	0.0148564	0.00184899
0.229	0.0131157	0.00179559	0.011263	0.00198085	0.0130381	0.00168151
0.23	0.0183393	0.00253522	0.0109767	0.00172455	0.0151137	0.00225167
0.231	0.0148484	0.00216145	0.0112066	0.00179996	0.0170669	0.00250567
0.232	0.0127639	0.00145362	0.0120066	0.00242037	0.0161227	0.00227052
0.233	0.0115077	0.00160106	0.0134293	0.00264804	0.0127588	0.0023452
0.234	0.0120821	0.00191149	0.00988212	0.00168958	0.0158477	0.00264558
0.235	0.013225	0.00145266	0.00884445	0.00126631	0.0136846	0.00203921
0.236	0.0106285	0.00154485	0.013064	0.00219856	0.0130126	0.00174394
0.237	0.00954899	0.00108837	0.00826784	0.00128508	0.0119166	0.0016137
0.238	0.0140085	0.00250011	0.0128913	0.00194288	0.0110121	0.00155145
0.239	0.0147342	0.0021765	0.0172444	0.00680977	0.0154753	0.00309247
0.24	0.00810202	0.00108644	0.010351	0.00140002	0.0102914	0.00162446
0.241	0.0115413	0.00159257	0.00994003	0.00167338	0.0159391	0.00242697
0.242	0.0133368	0.0021927	0.013248	0.00208853	0.0113134	0.00152249
0.243	0.0111311	0.00186265	0.0115717	0.00215008	0.0145568	0.00280502
0.244	0.00940698	0.00158774	0.0112177	0.00142619	0.0122981	0.00197974
0.245	0.011196	0.00208572	0.0149966	0.00239434	0.0118885	0.00169824
0.246	0.0108426	0.00225785	0.0101724	0.00175791	0.0166284	0.00337452
0.247	0.0137647	0.00263556	0.0128633	0.00176733	0.0140501	0.00205587
0.248	0.0093472	0.00137326	0.0113116	0.00190248	0.0129669	0.00189991
0.249	0.0116711	0.00282896	0.0116748	0.00159262	0.0117357	0.00156864
0.25	0.0133436	0.00271182	0.0119693	0.00290082	0.0125029	0.00180539
0.251	0.0100902	0.00169728	0.00999624	0.00188512	0.011572	0.00179102
0.252	0.0124804	0.00362095	0.0156813	0.00253668	0.0170505	0.00306892
0.253	0.0114839	0.0015974	0.0107252	0.00176807	0.0111928	0.00148046
0.254	0.0151943	0.00228944	0.00868954	0.00144374	0.0140716	0.00208119
0.255	0.0129424	0.00206509	0.0135586	0.00259075	0.0107824	0.00161495
0.256	0.0131708	0.00197521	0.0126916	0.00409915	0.0136273	0.00245544
0.257	0.0096524	0.00119322	0.0102701	0.00182222	0.0130525	0.00176972
0.258	0.0131582	0.00236831	0.0104711	0.00221501	0.0116989	0.00168828
0.259	0.0115205	0.00165366	0.0106003	0.00239889	0.0156491	0.00286545
0.26	0.0115229	0.00156485	0.0138527	0.00266777	0.0161635	0.00249569
0.261	0.00822219	0.00136916	0.0126879	0.00181837	0.0151039	0.00223572
0.262	0.0125216	0.00198187	0.0118635	0.00204337	0.0163562	0.00240699
0.263	0.0103188	0.00173612	0.00915587	0.00146202	0.0113566	0.00219845
0.264	0.0121578	0.00173952	0.00941333	0.00165723	0.0141629	0.00226078
0.265	0.0125178	0.00246947	0.0143803	0.00324132	0.0312984	0.0137117
0.266	0.0121688	0.00215947	0.0112065	0.00320405	0.0132362	0.00245253
0.267	0.0126842	0.00246286	0.0138905	0.00393059	0.0179166	0.00281918
0.268	0.00650008	0.0014169	0.0122478	0.00238082	0.010816	0.001866
0.269	0.00915422	0.00181095	0.00522294	0.000873957	0.0162432	0.00272676
0.27	0.0106773	0.00141062	0.0132941	0.00268467	0.0169028	0.00358702
0.271	0.0108486	0.00189604	0.0119366	0.00211276	0.0165448	0.00397465
0.272	0.00978395	0.00165402	0.00909152	0.00163069	0.0144758	0.00243477
0.273	0.0113609	0.00186082	0.0119854	0.00189859	0.0118094	0.00172861
0.274	0.0121605	0.00300369	0.0105263	0.00207723	0.0120627	0.00250034
0.275	0.00948068	0.00211769	0.0131682	0.00226208	0.0156859	0.0025777
0.276	0.00866627	0.00166701	0.0121594	0.00246921	0.0174848	0.00317168
0.277	0.00919745	0.00172702	0.0126442	0.00282703	0.00972257	0.00196415
0.278	0.0104607	0.0020434	0.011631	0.00212971	0.0130161	0.00208779
0.279	0.0105294	0.00187039	0.0113665	0.00232825	0.0105685	0.00178887
0.28	0.00961595	0.00181123	0.0128467	0.00348566	0.0125271	0.00225247
0.281	0.00799008	0.00194745	0.0124808	0.00217234	0.0127988	0.00248884
0.282	0.0108526	0.00272478	0.00986919	0.0016743	0.0126316	0.00223391
0.283	0.00936781	0.00194856	0.0110808	0.00195118	0.00878177	0.00176224
0.284	0.00914468	0.00139931	0.0094063	0.00195573	0.0111094	0.00210151
0.285	0.00940261	0.00161356	0.0110194	0.00196457	0.0105597	0.00288253
0.286	0.0138439	0.00349027	0.010419	0.0018442	0.00768054	0.00137705
0.287	0.0113113	0.00204601	0.00791464	0.00180008	0.00768885	0.00146517
0.288	0.0116411	0.00177538	0.0143755	0.00466771	0.0067122	0.00116783
0.289	0.0116315	0.00211594	0.0103531	0.00196979	0.00727788	0.00107907
0.29	0.00735097	0.00107599	0.0106665	0.0025066	0.0119605	0.00197512
0.291	0.0100572	0.00182351	0.011226	0.00230027	0.00791308	0.00145084
0.292	0.0117842	0.00188571	0.012891	0.00300639	0.0111398	0.00222984
0.293	0.0106233	0.0014832	0.00993035	0.00241894	0.00808792	0.0016077
0.294	0.0078179	0.00119466	0.0133304	0.00260263	0.0100949	0.0019545
0.295	0.00752335	0.00118088	0.00684426	0.00160682	0.00588349	0.00120755
0.296	0.0095523	0.00211209	0.0130483	0.00277003	0.010417	0.00233509
0.297	0.011706	0.00217795	0.0109166	0.00231103	0.00665963	0.00137186
0.298	0.00855231	0.00147238	0.00722604	0.00126926	0.0092825	0.00175868
0.299	0.00844695	0.00135973	0.00629042	0.00118664	0.00947547	0.00187566
0.3	0.012953	0.00198025	0.0077172	0.00203269	0.0138498	0.00305816
0.301	0.0100768	0.00134764	0.0113248	0.00296512	0.0120528	0.00216384
0.302	0.00955327	0.00190019	0.00875064	0.00167332	0.00735762	0.00154758
0.303	0.0101476	0.0019045	0.00788019	0.00142391	0.0100067	0.00187625
0.304	0.0101275	0.00154099	0.00948014	0.00207809	0.0136985	0.00371278
0.305	0.0109277	0.00182468	0.00609739	0.0011125	0.00876716	0.00191404
0.306	0.0076464	0.00159662	0.0132093	0.00269943	0.0136235	0.0040825
0.307	0.0102479	0.00223773	0.0101672	0.00218949	0.00990927	0.00178536
0.308	0.0113699	0.00179837	0.0122613	0.00293347	0.00974666	0.00173099
0.309	0.0094048	0.0021021	0.0121622	0.00312147	0.00977931	0.0021034
0.31	0.00767799	0.00186357	0.013199	0.00304506	0.00919488	0.00158425
0.311	0.00732946	0.00141711	0.0064285	0.00118385	0.0106231	0.00176451
0.312	0.00771742	0.00151169	0.0138016	0.00262421	0.0105781	0.00167045
0.313	0.00820121	0.00134325	0.00877895	0.00191376	0.00752056	0.00147642
0.314	0.0131396	0.00260324	0.00905715	0.00154795	0.00829633	0.001778
0.315	0.00786713	0.00125914	0.0101864	0.00181664	0.00903265	0.00178211
0.316	0.00624308	0.00121783	0.0119096	0.00222695	0.00963824	0.00177588
0.317	0.0118509	0.00227286	0.00927605	0.00186547	0.0089256	0.00158518
0.318	0.00930518	0.00158649	0.0119679	0.00346307	0.0103648	0.00244748
0.319	0.00878552	0.00139509	0.0119128	0.00257461	0.00962893	0.00165034
0.32	0.0123864	0.00215411	0.00963004	0.00238787	0.00949812	0.00179909
0.321	0.0088858	0.00174226	0.0124039	0.00225691	0.0129007	0.00311619
0.322	0.00948734	0.00190606	0.00815508	0.00146135	0.0120023	0.00261159
0.323	0.0121861	0.00223311	0.0125077	0.00209618	0.00956276	0.00210182
0.324	0.0114108	0.0025241	0.00655772	0.00129623	0.0128664	0.00267013
0.325	0.00970835	0.0019578	0.00721207	0.00170871	0.0084903	0.0018435
0.326	0.0118568	0.0025318	0.0114828	0.00328536	0.00939056	0.00287696
0.327	0.00555	0.00131319	0.0127424	0.00490969	0.0125605	0.00212978
0.328	0.0113521	0.00199975	0.0110675	0.00198547	0.0133847	0.00231073
0.329	0.00905809	0.00194351	0.00587822	0.00197101	0.00731425	0.00131758
0.33	0.0133881	0.00269562	0.00783747	0.00185129	0.00886765	0.00184651
0.331	0.0100508	0.00245819	0.00620412	0.00121678	0.0128899	0.00209425
0.332	0.00513898	0.00111956	0.00710191	0.00138167	0.0115113	0.00242742
0.333	0.00911737	0.00180059	0.00648719	0.00135408	0.00772245	0.00141066
0.334	0.00771716	0.00146236	0.0085196	0.0020259	0.00887537	0.00208651
0.335	0.0109227	0.00172774	0.00710188	0.00156383	0.0128439	0.00239899
0.336	0.00691783	0.00143149	0.00884788	0.00189323	0.00823183	0.00152189
0.337	0.00770916	0.0017334	0.00908589	0.00187828	0.00963939	0.00175742
0.338	0.00851426	0.00200069	0.0105436	0.00282995	0.0116648	0.00197107
0.339	0.00805028	0.00152836	0.0096796	0.00157764	0.00821058	0.00147586
0.34	0.00549474	0.00113608	0.00850782	0.00164462	0.00938813	0.0020413
0.341	0.00595593	0.00141961	0.0083148	0.00170646	0.011127	0.00216317
0.342	0.00906014	0.00205735	0.00947333	0.00193423	0.010582	0.0024069
0.343	0.00575755	0.00117083	0.00557181	0.00119416	0.0110274	0.0019574
0.344	0.00773371	0.00165567	0.0062551	0.00133882	0.00926246	0.0020424
0.345	0.00687299	0.00143602	0.00760003	0.00130546	0.0084906	0.00192055
0.346	0.00961005	0.00206293	0.00902769	0.00170127	0.0108431	0.00160565
0.347	0.0062272	0.0015135	0.00782888	0.00236407	0.0074269	0.00151598
0.348	0.00949505	0.00259275	0.00750817	0.00135035	0.0100864	0.00264857
0.349	0.00909101	0.00176326	0.00812598	0.0016888	0.00894884	0.00174893
0.35	0.00647781	0.00249215	0.00787203	0.00179184	0.00586449	0.00157687
0.351	0.00946702	0.00189043	0.00764546	0.00159315	0.00991594	0.00206677
0.352	0.00585239	0.0012762	0.00954589	0.00251285	0.0117569	0.00330446
0.353	0.0096561	0.00185688	0.00595562	0.00126637	0.00738302	0.00226194
0.354	0.00962886	0.00269373	0.00732609	0.00146725	0.0111126	0.0021563
0.355	0.00839505	0.00181216	0.0103204	0.00247494	0.00920665	0.00188446
0.356	0.0108458	0.00252787	0.00769066	0.0016515	0.0108407	0.00211225
0.357	0.00999308	0.0023922	0.012675	0.00256594	0.00613343	0.00127375
0.358	0.0111419	0.00275278	0.0107644	0.00211692	0.00910313	0.00191336
0.359	0.00805788	0.001941	0.0139686	0.00443522	0.00896484	0.00230987
0.36	0.00685143	0.00217834	0.00589143	0.00109896	0.00759608	0.00166042
0.361	0.00746527	0.00181539	0.00998341	0.00191063	0.00827642	0.0019944
0.362	0.00837967	0.00210936	0.00690112	0.00232743	0.011887	0.00247583
0.363	0.00941153	0.0021006	0.00908634	0.00288734	0.0101681	0.00208962
0.364	0.00767216	0.00186391	0.00686125	0.00172656	0.0101644	0.00197061
0.365	0.00881157	0.00195631	0.00719301	0.00223253	0.00983042	0.0020813
0.366	0.00812357	0.00168373	0.0056046	0.00144511	0.00829867	0.0019549
0.367	0.0114883	0.00449449	0.00798273	0.0020721	0.00719564	0.00180919
0.368	0.00953343	0.00233625	0.00850353	0.00181343	0.0135273	0.00358175
0.369	0.00758399	0.00209297	0.0074411	0.00180804	0.00916206	0.00246024
0.37	0.0089588	0.00201772	0.00785799	0.00207836	0.0112976	0.00247613
0.371	0.00814347	0.00217436	0.00709873	0.00199897	0.00707347	0.00189348
0.372	0.00656968	0.00148776	0.00739147	0.00145232	0.0114279	0.00271355
0.373	0.00748974	0.00166111	0.0061315	0.00162573	0.00988756	0.00266286
0.374	0.00517147	0.00118015	0.00955882	0.00223607	0.00636759	0.00177139
0.375	0.00893773	0.0022233	0.00625209	0.00179602	0.00898279	0.00308633
0.376	0.00732417	0.00145304	0.00704444	0.00153861	0.00818457	0.00180116
0.377	0.00772876	0.00190126	0.00736777	0.00187035	0.00547628	0.00171507
0.378	0.00448738	0.00116962	0.00627602	0.00160748	0.00469453	0.00140302
0.379	0.00690614	0.00162949	0.0112199	0.00264608	0.00872718	0.00246016
0.38	0.0111426	0.00220381	0.00686885	0.00205788	0.0123218	0.00350736
0.381	0.00678653	0.00190026	0.00872551	0.00289645	0.00822415	0.0020519
0.382	0.0105596	0.00245547	0.00785634	0.00273206	0.00642575	0.00136401
0.383	0.00854681	0.00223759	0.00820255	0.0023167	0.0113225	0.00324664
0.384	0.00786123	0.00210284	0.00670356	0.00202667	0.00872635	0.00208882
0.385	0.00914096	0.00244782	0.0068972	0.00172526	0.00732355	0.002146
0.386	0.00658098	0.00153085	0.0102619	0.00391955	0.00687856	0.00209095
0.387	0.0131702	0.00304216	0.00601856	0.00150355	0.00891534	0.00232811
0.388	0.00947718	0.00255204	0.00781088	0.00194893	0.00466427	0.0013512
0.389	0.00593377	0.00186411	0.00740916	0.0021318	0.00606689	0.00247005
0.39	0.00656875	0.00184856	0.0155171	0.00367422	0.00505563	0.00169053
0.391	0.008203	0.00214681	0.00855199	0.00189771	0.00983492	0.00360951
0.392	0.00962458	0.00248634	0.00937888	0.00251845	0.00737665	0.00187461
0.393	0.00670612	0.00189121	0.0135528	0.00339535	0.0107057	0.00218755
0.394	0.00801873	0.00191981	0.00575423	0.00136184	0.0090158	0.00207394
0.395	0.00779967	0.00216873	0.00840815	0.00189493	0.00725139	0.00145673
0.396	0.00742102	0.00312773	0.00823191	0.0021355	0.00728994	0.00273928
0.397	0.00539139	0.00135321	0.00841241	0.00207207	0.00919543	0.00234964
0.398	0.00668434	0.00259337	0.0108282	0.00238376	0.00567912	0.00161151
0.399	0.00619763	0.00145307	0.0113077	0.00307975	0.00911421	0.00192561
0.4	0.00616254	0.00213771	0.00611654	0.0021192	0.00892387	0.00225002
0.401	0.00729769	0.00212324	0.0116744	0.00279142	0.00539056	0.00139713
0.402	0.0109328	0.00231199	0.0063885	0.00178191	0.00632425	0.00170849
0.403	0.00726971	0.00188263	0.00617543	0.0015581	0.00718672	0.00178934
0.404	0.00633925	0.0023645	0.00999957	0.00291341	0.00986723	0.00248407
0.405	0.00722255	0.00227327	0.00755225	0.00174923	0.010314	0.00281683
0.406	0.00353116	0.00104508	0.00597063	0.00222638	0.0103305	0.0035191
0.407	0.00452947	0.00110068	0.00695561	0.00238676	0.0134238	0.0029556
0.408	0.00758196	0.00250752	0.0057137	0.002082	0.00843136	0.00219622
0.409	0.00484157	0.00135384	0.00468518	0.00121413	0.00655568	0.00182567
0.41	0.00386544	0.00132797	0.00377658	0.00138864	0.0105819	0.00226355
0.411	0.0057486	0.00186583	0.00839638	0.00244111	0.0110201	0.00247491
0.412	0.00511539	0.00123543	0.00737872	0.00180488	0.00761332	0.00229066
0.413	0.00666925	0.00191534	0.00669417	0.00187561	0.0152061	0.00349958
0.414	0.00473812	0.00139112	0.00493989	0.00172484	0.0101468	0.00396422
0.415	0.00563273	0.00131586	0.00852137	0.00276414	0.00510964	0.0014211
0.416	0.00397845	0.00109784	0.00573039	0.00180831	0.00670902	0.00192082
0.417	0.00458275	0.0013691	0.00493425	0.00123752	0.00772013	0.00258763
0.418	0.0119555	0.00274412	0.00952351	0.00203851	0.0140279	0.003444
0.419	0.00630182	0.00200844	0.00571256	0.00233	0.00972367	0.00219933
0.42	0.00994131	0.00291944	0.0078982	0.00234074	0.00760736	0.0024504
0.421	0.00888601	0.00222938	0.00679533	0.00184476	0.00829184	0.00256847
0.422	0.00605668	0.00163412	0.00659604	0.00209662	0.00817999	0.00214181
0.423	0.00365972	0.00146273	0.00687582	0.00234491	0.0105483	0.00343422
0.424	0.00481717	0.00127557	0.00850395	0.00232662	0.00805332	0.00248164
0.425	0.00649172	0.00170328	0.00664731	0.0018351	0.0112996	0.00308106
0.426	0.00892802	0.00291448	0.00558332	0.00182418	0.00889973	0.00313509
0.427	0.00460719	0.00177571	0.0119326	0.00416073	0.00786187	0.00272596
0.428	0.00551837	0.0016649	0.00949377	0.00203852	0.00790892	0.00200268
0.429	0.00361079	0.00109595	0.0084668	0.00224455	0.00626917	0.00188647
0.43	0.00832762	0.00289638	0.00822318	0.00213224	0.00666914	0.00207277
0.431	0.00705321	0.00225348	0.00253098	0.000915548	0.0063362	0.00210095
0.432	0.00632089	0.00159301	0.00949701	0.00204745	0.0108656	0.00273205
0.433	0.00664031	0.00217488	0.0105684	0.00291724	0.00619627	0.00215105
0.434	0.00452236	0.0014195	0.00732723	0.00234394	0.00292205	0.000906781
0.435	0.00481329	0.00169354	0.0103077	0.00213319	0.00572141	0.00194747
0.436	0.00461451	0.00119918	0.00722012	0.0015761	0.00781874	0.00242329
0.437	0.0112067	0.00362242	0.00839471	0.0022385	0.00301081	0.00132292
0.438	0.00398217	0.00166794	0.00893158	0.00182579	0.00971148	0.00276556
0.439	0.00573328	0.00199783	0.00676416	0.00221227	0.00376137	0.00125774
0.44	0.00925466	0.00266984	0.00820199	0.00246879	0.0108565	0.00353275
0.441	0.00923985	0.00300375	0.00576274	0.00162691	0.0115462	0.00304514
0.442	0.00633227	0.0023398	0.00764355	0.0022976	0.00611896	0.00187512
0.443	0.00848074	0.00309355	0.00606393	0.0020197	0.00574832	0.00204095
0.444	0.00242162	0.000802549	0.00731544	0.00199879	0.00533354	0.00169703
0.445	0.00779044	0.00173905	0.00873087	0.00243056	0.00949144	0.00280131
0.446	0.0063716	0.00182879	0.00867965	0.00275134	0.00726039	0.0021761
0.447	0.00631501	0.0019411	0.0118478	0.00365896	0.00610136	0.00197123
0.448	0.00522152	0.0021505	0.00535487	0.00221384	0.00862473	0.00232318
0.449	0.00460317	0.00169073	0.00395611	0.00170459	0.00826104	0.0027709
0.45	0.00439331	0.00173926	0.00683955	0.00261186	0.00748452	0.0029876
0.451	0.00751653	0.00218687	0.012548	0.00320243	0.00814426	0.00246942
0.452	0.00272283	0.000842784	0.00943028	0.00282246	0.00681484	0.00181168
0.453	0.00451752	0.00125616	0.00747387	0.00227431	0.0101221	0.00275629
0.454	0.00371558	0.00185086	0.0105544	0.00327182	0.00595778	0.00234132
0.455	0.00485823	0.00132992	0.00771645	0.00293732	0.0113181	0.00291816
0.456	0.00332744	0.00179808	0.00313933	0.00110805	0.00506153	0.00218963
0.457	0.00590988	0.00172734	0.00619245	0.00213853	0.00413899	0.00173297
0.458	0.0103745	0.0026383	0.0072399	0.00241196	0.00663711	0.00198763
0.459	0.00612424	0.0020956	0.00569388	0.00202163	0.00814959	0.00236668
0.46	0.00205428	0.000853927	0.00614916	0.00231365	0.0047336	0.00217773
0.461	0.0024514	0.0011678	0.00890783	0.00272886	0.00737511	0.00240758
0.462	0.00561627	0.00217873	0.00606656	0.00220108	0.0106861	0.00477429
0.463	0.00666368	0.00160053	0.00343758	0.00131301	0.00758032	0.00259868
0.464	0.00789586	0.00190147	0.00693998	0.00204145	0.0049378	0.00156763
0.465	0.00366347	0.00126773	0.0106874	0.00294855	0.00649441	0.00205773
0.466	0.0083588	0.00262472	0.00720568	0.00277812	0.0124686	0.00474251
0.467	0.00501315	0.00146694	0.0060692	0.00214398	0.00455051	0.00210678
0.468	0.00453525	0.00128441	0.00357315	0.00121418	0.00740314	0.00256519
0.469	0.00809429	0.00233874	0.0104616	0.00341564	0.00795418	0.00280495
0.47	0.00497831	0.00151975	0.00743076	0.0026659	0.00504064	0.00226313
0.471	0.00402576	0.00208218	0.0124312	0.00406976	0.00455729	0.00226568
0.472	0.00391246	0.00120281	0.00503565	0.00176791	0.00494127	0.00189905
0.473	0.00538165	0.00188953	0.00394948	0.00124894	0.00362996	0.00166264
0.474	0.00295553	0.00103474	0.00726363	0.00292709	0.00566911	0.00201295
0.475	0.00758032	0.00203816	0.00641497	0.00222693	0.00690238	0.00299061
0.476	0.0089363	0.00198898	0.00814321	0.00360163	0.00445155	0.00171399
0.477	0.00409128	0.00171557	0.00649323	0.0020213	0.00403766	0.00154586
0.478	0.00394124	0.00144862	0.00963023	0.00304883	0.00812282	0.00276844
0.479	0.00507775	0.00171951	0.00708934	0.0019539	0.00613634	0.00212014
0.48	0.00734528	0.00241424	0.00623662	0.00281085	0.00745215	0.0029631
0.481	0.005403	0.00159155	0.00581139	0.00243787	0.00227554	0.000932701
0.482	0.00567929	0.00165577	0.00632702	0.00249139	0.00831923	0.00287307
0.483	0.00323127	0.00131334	0.00520553	0.00273124	0.00712596	0.00287647
0.484	0.00440208	0.00202775	0.00486374	0.00178344	0.00728583	0.00250148
0.485	0.00317158	0.00135459	0.0033981	0.00136305	0.00763988	0.00333396
0.486	0.00598391	0.00169193	0.00806958	0.00301597	0.00767326	0.00369655
0.487	0.00931625	0.00290574	0.00288447	0.00140744	0.00645707	0.00226446
0.488	0.00306726	0.000974584	0.00773236	0.00196839	0.0118647	0.00501537
0.489	0.00852557	0.00241294	0.00611387	0.0025673	0.0074199	0.00249441
0.49	0.0038187	0.00159363	0.00756389	0.00268178	0.00667343	0.00258333
0.491	0.00831248	0.00242511	0.00265374	0.00192042	0.00867304	0.00314728
0.492	0.00320293	0.0011626	0.00751215	0.00271475	0.00722188	0.00257538
0.493	0.00437584	0.00167601	0.00741893	0.0024086	0.00225774	0.00104015
0.494	0.00462377	0.00145079	0.00961715	0.00283385	0.0108325	0.00279303
0.495	0.00563696	0.00173269	0.00445084	0.00168847	0.00525757	0.00173288
0.496	0.00706734	0.00221918	0.0051677	0.00266292	0.0115994	0.00362339
0.497	0.00514353	0.00224956	0.00352217	0.00142767	0.014079	0.0035619
0.498	0.00316049	0.00107353	0.00995436	0.00290332	0.00788822	0.00379885
0.499	0.00353961	0.00106938	0.00442592	0.00192483	0.00653462	0.00226781
0.5	0.00591243	0.00159442	0.0042295	0.00216605	0.00858148	0.00284724
0.501	0.0045925	0.00191183	0.00999253	0.00389978	0.00744961	0.00353238
0.502	0.00449582	0.00230029	0.00570441	0.00199103	0.00367186	0.00123157
0.503	0.0088573	0.00286277	0.0082182	0.00228447	0.00453205	0.00227469
0.504	0.00273367	0.00100188	0.00452458	0.00189513	0.00499789	0.00197761
0.505	0.00531884	0.00214595	0.00574503	0.0020353	0.00808896	0.0027785
0.506	0.00322399	0.00112419	0.0137807	0.00415914	0.00793832	0.00250433
0.507	0.00386578	0.00145662	0.00880123	0.00348012	0.0066714	0.00253856
0.508	0.00328193	0.00130261	0.00927443	0.003471	0.00502494	0.00244792
0.509	0.0031996	0.00134065	0.00238484	0.00128368	0.00631686	0.00224521
0.51	0.00342225	0.00142262	0.00860415	0.00301052	0.00419921	0.00210073
0.511	0.00388311	0.00122382	0.00953603	0.00289852	0.00766327	0.0024876
0.512	0.00534666	0.00158965	0.0082627	0.00249111	0.00182523	0.000950961
0.513	0.00373721	0.00146963	0.00474548	0.00207174	0.00428974	0.00187856
0.514	0.0025427	0.000975148	0.00306084	0.00139371	0.00219535	0.000961052
0.515	0.00473852	0.00149088	0.00344858	0.00166064	0.00663555	0.00328407
0.516	0.0055572	0.00197256	0.00512445	0.00218187	0.00550623	0.0027468
0.517	0.00310942	0.00146998	0.00639035	0.00295112	0.0117347	0.00378331
0.518	0.00567027	0.00178862	0.00688263	0.00263581	0.00681657	0.00286303
0.519	0.00577554	0.00234345	0.0101329	0.00262563	0.00565263	0.00253209
0.52	0.00343077	0.00124498	0.00332789	0.00171014	0.00407414	0.002278
0.521	0.00575599	0.00199234	0.010538	0.00339711	0.00225413	0.00126524
0.522	0.00227905	0.00115289	0.0104561	0.00476538	0.00498435	0.00266013
0.523	0.00256611	0.00105763	0.00555147	0.00240118	0.00716363	0.00275481
0.524	0.00443857	0.00182372	0.00591587	0.0020042	0.00137587	0.000749363
0.525	0.00404347	0.00148049	0.00339212	0.00180252	0.00423631	0.00160648
0.526	0.00371527	0.00154824	0.00246393	0.000970586	0.00342127	0.00162661
0.527	0.00490463	0.00165249	0.00739516	0.00223653	0.00873249	0.00281788
0.528	0.00234522	0.00136795	0.00517845	0.00203185	0.00189716	0.00109426
0.529	0.00413221	0.00166229	0.00398436	0.00158003	0.00501315	0.00202765
0.53	0.00376727	0.00144486	0.00533903	0.0031137	0.00438275	0.00152987
0.531	0.00288187	0.00101677	0.00428865	0.00204144	0.00579699	0.00303557
0.532	0.0039526	0.00140466	0.00556141	0.00231595	0.00338161	0.00225113
0.533	0.00445937	0.00148621	0.00552042	0.00214758	0.0062953	0.00219361
0.534	0.00344014	0.00123782	0.0094297	0.00358321	0.00304316	0.00168423
0.535	0.00357667	0.00137574	0.00225231	0.00122816	0.00743461	0.00220832
0.536	0.00406161	0.00179516	0.00317178	0.00194777	0.00952362	0.00323985
0.537	0.00667881	0.00253699	0.0042785	0.0016867	0.00328434	0.00152255
0.538	0.000660227	0.000405209	0.00312726	0.00153689	0.00514632	0.00274128
0.539	0.00194356	0.000954023	0.00598956	0.00322717	0.000464134	0.000329806
0.54	0.00295251	0.00141508	0.00712178	0.00297601	0.00271529	0.00165241
0.541	0.00200409	0.00129418	0.00469726	0.00190794	0.00668282	0.00245108
0.542	0.00271882	0.0011494	0.00832099	0.00346701	0.00172573	0.000749879
0.543	0.00687608	0.00322627	0.00827006	0.0032614	0.00142143	0.00097527
0.544	0.0040146	0.00163287	0.00780881	0.00293882	0.0044931	0.00214725
0.545	0.00344042	0.00157518	0.00399062	0.00177864	0.00481645	0.00206869
0.546	0.00298007	0.00135681	0.00491997	0.00195237	0.00164231	0.000799457
0.547	0.00489494	0.00161719	0.00923452	0.00419785	0.00214726	0.000933259
0.548	0.00162462	0.00087085	0.00715419	0.00343252	0.00476054	0.00182871
0.549	0.00231324	0.00106192	0.00307291	0.00175219	0.00300964	0.00137118
0.55	0.0063212	0.0018096	0.00608553	0.00296655	0.00393312	0.00161316
0.551	0.00442859	0.00168981	0.00209357	0.00124024	0.00316152	0.00136534
0.552	0.00379973	0.00169009	0.00462835	0.00213438	0.00522148	0.0027885
0.553	0.00292332	0.00128449	0.00660781	0.00304399	0.00294983	0.00155556
0.554	0.00595299	0.00217581	0.00573303	0.00219669	0.00463997	0.00193254
0.555	0.00628867	0.00234924	0.0054245	0.00306102	0.00505129	0.00266868
0.556	0.00499953	0.00195393	0.00486108	0.00217798	0.00427074	0.00193543
0.557	0.00360176	0.00125804	0.00635775	0.00269774	0.00257557	0.00167337
0.558	0.00794996	0.00250273	0.00487848	0.00245425	0.00395388	0.00214021
0.559	0.00369652	0.00155566	0.00883022	0.00376178	0.00378865	0.00209567
0.56	0.00319026	0.00188387	0.0107732	0.00386167	0.000642248	0.000466757
0.561	0.00263909	0.0010587	0.00583508	0.00287428	0.00275737	0.00167415
0.562	0.00913977	0.00263781	0.00288726	0.00165922	0.00397754	0.00183122
0.563	0.00672581	0.00273829	0.0111409	0.00335039	0.00444241	0.0027129
0.564	0.00292768	0.00138251	0.00799991	0.00317865	0.00206387	0.00124562
0.565	0.00285368	0.00141897	0.00682222	0.00270476	0.00296092	0.00113233
0.566	0.00262362	0.0010714	0.0021501	0.001042	0.00327045	0.0015126
0.567	0.00687659	0.00234378	0.00572917	0.00306706	0.00434851	0.00221436
0.568	0.00455915	0.00166004	0.000612745	0.000612745	0.00285028	0.0015364
0.569	0.00396881	0.00212159	0.00862154	0.00354543	0.00205485	0.00120439
0.57	0.00474545	0.00191299	0.00318908	0.00214122	0.00458163	0.00185882
0.571	0.00383388	0.00169895	0.00897988	0.00460113	0.00509076	0.00280145
0.572	0.00438031	0.00245844	0.00409861	0.00289466	0.00139626	0.00110422
0.573	0.00708347	0.00260487	0.00836937	0.00355415	0.00962994	0.00453202
0.574	0.00292782	0.00160256	0.00344666	0.00191008	0.00672364	0.00276134
0.575	0.00341903	0.00236351	0.00730649	0.0035318	0.0027608	0.00110032
0.576	0.00266756	0.00127289	0.00514604	0.00278159	0.00321746	0.00123618
0.577	0.00211677	0.000981916	0.00788673	0.00387848	0.00492844	0.00219985
0.578	0.00337307	0.0016212	0.00283703	0.00156557	0.00678066	0.00297562
0.579	0.00273915	0.00137896	0.00994103	0.00645537	0.00823844	0.00283334
0.58	0.00341067	0.0014191	0.00689917	0.00344353	0.00524496	0.00249679
0.581	0.00165187	0.000835955	0.0043514	0.00282626	0.00660174	0.00292238
0.582	0.00588304	0.00211492	0.00927123	0.00348956	0.00437949	0.0021356
0.583	0.0057406	0.00212512	0.00654256	0.00279128	0.00438824	0.00192671
0.584	0.00623982	0.00288013	0.00240148	0.00161017	0.00101445	0.000734939
0.585	0.0023564	0.00155112	0.00378839	0.00292588	0.00412951	0.00205849
0.586	0.00307252	0.00124349	0.0104222	0.00421367	0.00779166	0.00327878
0.587	0.00187509	0.000999018	0.00400002	0.00222042	0.00839616	0.00339345
0.588	0.0035051	0.00168224	0.00134878	0.00110496	0.00703795	0.00306275
0.589	0.00160235	0.000987231	0.0116097	0.00619712	0.00572163	0.0030102
0.59	0.00542733	0.00260832	0.00648083	0.00357	0.00299826	0.00175226
0.591	0.00331448	0.00132617	0.0030822	0.00199722	0.00582824	0.00244083
0.592	0.00228347	0.00114758	0.00616253	0.00398679	0.00220202	0.00131406
0.593	0.00533732	0.00260846	0.0055254	0.00293511	0.00597082	0.00241434
0.594	0.00141623	0.000857939	0.00472018	0.00263279	0.00520375	0.00269735
0.595	0.00252201	0.00114136	0.003367	0.003367	0.0057945	0.00289695
0.596	0.00473807	0.00200651	0.00646999	0.00344458	0.00961689	0.00362777
0.597	0.00932365	0.00287347	0.00839567	0.00349279	0.0029015	0.00146646
0.598	0.00440189	0.00216599	0.00468312	0.00275209	0.00620602	0.00286133
0.599	0.0022142	0.00161272	0.00515433	0.00226619	0.00435829	0.00280002
0.6	0.00168168	0.000952943	0.00878969	0.00361925	0.0067389	0.00299609
0.601	0.00661358	0.00258935	0.0072016	0.00301593	0.00493326	0.00234246
0.602	0.0025374	0.00106785	0.00133873	0.00100521	0.000288018	0.000288018
0.603	0.00212683	0.00149983	0.00779054	0.00345621	0.0040169	0.00239717
0.604	0.00777207	0.00279777	0.0107316	0.00423105	0.00241169	0.00116562
0.605	0.00189557	0.000910427	0.00126861	0.000968121	0.000834168	0.000580563
0.606	0.00317996	0.00136951	0.00459876	0.00212454	0.00581283	0.00254672
0.607	0.00344405	0.00178533	0.00510004	0.00251451	0.0055459	0.00279199
0.608	0.0044559	0.00196712	0.00588773	0.00324963	0.00334088	0.00294733
0.609	0.00100886	0.000854358	0.00620981	0.00344801	0.0055384	0.00263465
0.61	0.0010401	0.000623215	0.00508566	0.003116	0.00540173	0.00245628
0.611	0.00294515	0.00139771	0.00500134	0.00333978	0.000411523	0.000411523
0.612	0.00425118	0.00169882	0.00249959	0.00131098	0.00231985	0.00113263
0.613	0.00377234	0.00218221	0.00577098	0.0031213	0.00567209	0.00292144
0.614	0.00411143	0.00212698	0.00923216	0.004394	0.00672697	0.00306312
0.615	0.00500856	0.00279941	0.00503556	0.00258636	0.00249204	0.0012899
0.616	0.00128382	0.00070075	0.00493702	0.00297516	0.00729293	0.00343752
0.617	0.00138181	0.00080979	0.000457875	0.000457875	0.00790957	0.00402826
0.618	0.00244414	0.00195831	0.00268867	0.00162545	0.00166667	0.00126684
0.619	0.00128798	0.00104196	0.00340708	0.00227608	0.00182379	0.0015358
0.62	0.00787577	0.00468533	0.00440265	0.00370782	0.00462099	0.00202583
0.621	0.00417587	0.00178927	0.00317504	0.00188564	0.00714245	0.00309442
0.622	0.00464076	0.00187769	0.00295858	0.00295858	0.00604286	0.00268954
0.623	0.00701904	0.00261442	0.00395396	0.00263644	0.000749758	0.000543695
0.624	0.00574696	0.00245096	0.00318658	0.00196478	0.0101497	0.00624664
0.625	0.0036949	0.00155203	0.00751802	0.00427961	0.00842637	0.0029265
0.626	0.00446814	0.00199333	0.00683655	0.00315955	0.00770799	0.00393587
0.627	0.0074649	0.00372039	0	0	0.00303177	0.00216798
0.628	0.00618603	0.00227236	0.0129354	0.00547585	0.00498634	0.00306844
0.629	0.00397096	0.00205609	0.00329032	0.0023345	0.00181333	0.00107834
0.63	0.00532961	0.00235015	0.00607108	0.00371026	0.0047619	0.00265705
0.631	0.00456615	0.00181184	0.00328927	0.00175252	0.00277256	0.00205089
0.632	0.00395841	0.00206257	0.0040404	0.00364197	0.00271621	0.00122607
0.633	0.00396569	0.0015953	0.00505638	0.00230619	0.00274479	0.00150764
0.634	0.00287989	0.00149091	0.00384364	0.00247622	0.00752532	0.00420421
0.635	0.00236466	0.000912725	0.00584893	0.004952	0.00416069	0.00244194
0.636	0.00814463	0.00393062	0.00297214	0.00194695	0.00289889	0.00202704
0.637	0.0028457	0.00150764	0.0102413	0.0043626	0.00310103	0.00152442
0.638	0.00472968	0.00211654	0.00785819	0.00547437	0.00581187	0.00347913
0.639	0.00750357	0.00319309	0.00510304	0.00313801	0.00344783	0.0017378
0.64	0.00329252	0.00200393	0.00584138	0.00347889	0.00862752	0.0041599
0.641	0.00356874	0.00226434	0.00422191	0.00379387	0.00298078	0.00212477
0.642	0.00384615	0.00228318	0.00574719	0.0029046	0.00421002	0.00258707
0.643	0.00311966	0.00132516	0.00322061	0.00222496	0.00456834	0.0021733
0.644	0.00465642	0.00242565	0.00462376	0.00212644	0.00288324	0.00230999
0.645	0.00386608	0.00244114	0.00373618	0.00334961	0.00374002	0.00168761
0.646	0.00174429	0.00131569	0.00485925	0.00305583	0.00256047	0.00219734
0.647	0.00273164	0.00235477	0.00311234	0.00188392	0.0013203	0.000929449
0.648	0.00322146	0.00145205	0.0107637	0.00456491	0.00272503	0.00176506
0.649	0.00506277	0.00229734	0.00320048	0.00273829	0.00525667	0.00276951
0.65	0.00140695	0.000725958	0.011483	0.00528132	0.0016835	0.0016835
0.651	0.00409326	0.00193745	0.00639309	0.00284286	0.00533794	0.00269158
0.652	0.00482561	0.00191632	0.00798759	0.00427845	0.00229277	0.00159482
0.653	0.00672688	0.00268294	0.00451461	0.00319619	0.00294561	0.00211546
0.654	0.00241963	0.00149153	0.000410172	0.000410172	0.00481698	0.00261589
0.655	0.00140158	0.000828319	0.00616917	0.00315324	0.00298797	0.00213856
0.656	0.00193683	0.00125594	0.00807453	0.00469733	0.00114871	0.000806297
0.657	0.00820713	0.00362966	0.000494071	0.000494071	0	0
0.658	0.00556002	0.0027616	0.00518338	0.00373359	0.00632791	0.00312309
0.659	0.000247954	0.000247954	0.0110264	0.00564954	0.00298926	0.00150888
0.66	0.00630382	0.00316697	0	0	0.00320928	0.00140505
0.661	0.00423701	0.00207581	0.0021322	0.0021322	0.00479502	0.00262656
0.662	0.00575337	0.00235575	0.00538549	0.00385112	0.00614785	0.00305059
0.663	0.00280575	0.00139741	0.000462321	0.000462321	0.00567888	0.00271977
0.664	0.00486064	0.00255509	0.000690131	0.000690131	0.00213407	0.00113397
0.665	0.0089226	0.00375467	0.00784245	0.00351273	0.00458705	0.00295801
0.666	0.00669801	0.00240751	0.011211	0.00516164	0.00316556	0.00285441
0.667	0.00666121	0.00342525	0.00047619	0.00047619	0.00379867	0.00296826
0.668	0.00531527	0.00235538	0.00502355	0.00384322	0	0
0.669	0.00428075	0.00231632	0.00388236	0.00341131	0.00498097	0.00297197
0.67	0.0023545	0.00200797	0.000971817	0.000971817	0.00572161	0.00361494
0.671	0.00777039	0.00343053	0.00509537	0.00313518	0.00422959	0.00251513
0.672	0.000910551	0.000520251	0.00070028	0.00070028	0.0114196	0.0067499
0.673	0.00324012	0.00145227	0	0	0.000452489	0.000452489
0.674	0.0054845	0.0020781	0.000496032	0.000496032	0.00364415	0.00183996
0.675	0.00345455	0.00219511	0.000755858	0.000755858	0.00324303	0.0019364
0.676	0.000380518	0.000380518	0.00280112	0.00280112	0.0086228	0.0037602
0.677	0.000816993	0.000816993	0.0012693	0.00089591	0.00272751	0.00164055
0.678	0.00330498	0.002565	0.00375683	0.00303888	0.00586359	0.00319438
0.679	0.00452164	0.00252442	0.00253178	0.00192783	0.0040366	0.00262853
0.68	0.00522768	0.0028587	0.00324149	0.00158799	0.00142123	0.000808918
0.681	0.00194207	0.00135476	0.00310245	0.0024531	0.00248477	0.00162822
0.682	0.00203682	0.00104427	0.00186072	0.00138264	0.00167224	0.00167224
0.683	0.00510197	0.00287529	0.00952381	0.00534169	0.00328533	0.00234174
0.684	0.00541132	0.00281147	0.00360904	0.00247329	0.00292356	0.0025749
0.685	0.00278834	0.00167125	0.00324583	0.00183358	0.00465266	0.00295772
0.686	0.00515713	0.00257396	0.0125727	0.00769033	0.00872136	0.00456911
0.687	0.00405855	0.00250734	0	0	0.00804315	0.00401243
0.688	0.00254035	0.0013298	0.00626566	0.00510565	0.00627177	0.00255988
0.689	0.0041218	0.00252925	0.00187489	0.00138792	0.00155282	0.00108028
0.69	0.000879121	0.000879121	0.0021645	0.0021645	0.00391201	0.00239302
0.691	0.00662935	0.00311836	0.00842491	0.00526643	0.00408385	0.00267107
0.692	0.00239442	0.00124137	0	0	0.00416667	0.00294628
0.693	0.00536053	0.00271329	0.00136054	0.00136054	0.00442586	0.00213422
0.694	0.00720109	0.00370183	0.00140234	0.000978612	0.00498387	0.00339714
0.695	0.0016264	0.000961908	0.000512033	0.000512033	0.00198374	0.00145895
0.696	0.00823926	0.00391527	0.00250627	0.00250627	0.00339394	0.00273467
0.697	0.00264881	0.00225745	0.00810638	0.00523021	0.00163317	0.00126649
0.698	0.00452033	0.00244861	0	0	0.00479211	0.00317939
0.699	0.00193012	0.00109943	0.00471014	0.0041735	0.00390233	0.00251592
0.7	0.000359195	0.000359195	0.00416667	0.00416667	0.000830579	0.000587799
0.701	0.00345033	0.00211882	0.00138889	0.00138889	0.00575396	0.00307753
0.702	0.00177396	0.00110167	0.00661505	0.00469321	0.00357249	0.00170001
0.703	0.00266335	0.00205661	0	0	0.00518327	0.00310413
0.704	0.00240385	0.00240385	0.0110571	0.00590341	0.00109085	0.000813292
0.705	0.00931962	0.00392745	0.00505051	0.00505051	0.00591209	0.00401609
0.706	0.00243159	0.00150597	0.00235294	0.00235294	0.00282138	0.00174058
0.707	0.00318268	0.00243971	0.000763942	0.000763942	0.00210526	0.00210526
0.708	0.00286616	0.00156701	0.0017301	0.0017301	0.00433042	0.00225098
0.709	0.000589623	0.000589623	0.00280112	0.00280112	0.00608734	0.00397044
0.71	0.00252291	0.0014448	0	0	0.000400641	0.000400641
0.711	0	0	0.00294118	0.00294118	0.00788798	0.00451402
0.712	0.00404632	0.00268662	0.000653595	0.000653595	0.000621891	0.000621891
0.713	0.000538793	0.000538793	0.00178253	0.00178253	0.000404531	0.000404531
0.714	0.0013295	0.000939836	0.00403104	0.00259401	0.000744048	0.000744048
0.715	0.00775296	0.0034694	0.000773994	0.000773994	0.00239262	0.00200827
0.716	0.00512748	0.00241194	0.00512488	0.00295929	0.0061393	0.00297176
0.717	0.00377028	0.00229923	0.00758886	0.0047242	0.00709901	0.00354833
0.718	0.0025384	0.00152159	0.00379507	0.0025983	0.000412541	0.000412541
0.719	0.00126117	0.000905087	0	0	0.00229997	0.00134229
0.72	0.00561956	0.00304212	0.00413634	0.00348393	0.00228712	0.00163743
0.721	0.001724	0.000969184	0	0	0.00233444	0.00134249
0.722	0.00159299	0.00124671	0.00196078	0.00196078	0.00636169	0.0037903
0.723	0.00293255	0.00293255	0	0	0.00494054	0.00256801
0.724	0.000854701	0.000854701	0.00571895	0.00396052	0.00318831	0.00197134
0.725	0.00853632	0.00378267	0	0	0.00154321	0.00154321
0.726	0.00460296	0.00249528	0.00613857	0.00364602	0	0
0.727	0.00226608	0.00161693	0.0111197	0.00573042	0.00277778	0.00277778
0.728	0.00404831	0.00296917	0.000692042	0.000692042	0.00697163	0.00281914
0.729	0.00403305	0.00259372	0	0	0.00101626	0.00101626
0.73	0.00137709	0.00100439	0	0	0.00601852	0.00379689
0.731	0.00954323	0.00404131	0.00246499	0.00134763	0.000359195	0.000359195
0.732	0.00515359	0.00341655	0.00367647	0.00367647	0	0
0.733	0.00247801	0.00190986	0.00471648	0.00395233	0.00192128	0.00149618
0.734	0.00301365	0.00137329	0	0	0.00450374	0.00309997
0.735	0.00905309	0.00472964	0	0	0.00140399	0.0010879
0.736	0.00049975	0.00049975	0.000708717	0.000708717	0.00122119	0.000862256
0.737	0.00206727	0.00126607	0	0	0.00379555	0.00265928
0.738	0	0	0.00991712	0.00526165	0.00288911	0.00170395
0.739	0.00404232	0.00250602	0.00713012	0.00553016	0.000816993	0.000816993
0.74	0.000453721	0.000453721	0.00191549	0.00131691	0.00405395	0.00254118
0.741	0.00281087	0.00185005	0.000771605	0.000771605	0.00241751	0.00134647
0.742	0.00252525	0.00180748	0	0	0.00392056	0.00232744
0.743	0.00465971	0.00281766	0	0	0.00109649	0.00109649
0.744	0	0	0.00381388	0.00286168	0.00128893	0.000716777
0.745	0.000733676	0.000733676	0.00223214	0.00223214	0.00185185	0.00185185
0.746	0.000485673	0.000485673	0	0	0.00409165	0.00328811
0.747	0.00149925	0.00149925	0.000868056	0.000868056	0.00508918	0.00385842
0.748	0.00370852	0.00168151	0	0	0.00459924	0.00273647
0.749	0.00279113	0.00167666	0.0038167	0.00233685	0.00518329	0.00331358
0.75	0.00312091	0.00222404	0.00480769	0.00480769	0.000523834	0.000523834
0.751	0.0047027	0.00277634	0.0112592	0.00605473	0.00549591	0.00313091
0.752	0.00265252	0.00265252	0	0	0.0060442	0.0035322
0.753	0.00226097	0.00148466	0	0	0.00218621	0.00151499
0.754	0.000507099	0.000507099	0.00327635	0.00244666	0.00679154	0.00413383
0.755	0	0	0	0	0.00132238	0.000915401
0.756	0.00143678	0.00143678	0.000892857	0.000892857	0.00346461	0.00209635
0.757	0.00245505	0.00118605	0.00559883	0.00482003	0.00992601	0.00525052
0.758	0.00509031	0.0028462	0.000801282	0.000801282	0.00273269	0.001939
0.759	0.000885442	0.000625441	0.00111607	0.00111607	0.0011736	0.000813196
0.76	0.000366838	0.000366838	0	0	0	0
0.761	0.00278458	0.00185389	0.00390625	0.00390625	0.00769919	0.00427449
0.762	0.0066011	0.00291265	0.00678995	0.00443265	0.00288434	0.00210817
0.763	0.00122855	0.000875023	0	0	0.00517701	0.00337477
0.764	0.00399562	0.00268952	0.00788352	0.00470308	0.0039374	0.00279766
0.765	0.00278917	0.00141785	0.00164474	0.00164474	0	0
0.766	0.000907441	0.000907441	0.00311053	0.00220293	0.00435515	0.00395477
0.767	0.0020284	0.0020284	0.00722446	0.00545815	0.00672106	0.00394621
0.768	0.000547345	0.000547345	0.00627875	0.00427807	0.00599294	0.00426885
0.769	0.00118906	0.00118906	0	0	0.0029513	0.00252347
0.77	0.00152752	0.00110193	0.000844595	0.000844595	0	0
0.771	0.0010471	0.000727873	0.00214889	0.00147973	0.00280112	0.00280112
0.772	0	0	0.00520833	0.00359922	0.00198072	0.0013716
0.773	0.00145335	0.0010097	0.00524476	0.00359704	0.0010928	0.000764004
0.774	0.00191571	0.00191571	0	0	0.000821018	0.000821018
0.775	0.00394773	0.00262095	0.00789216	0.0047576	0.000462321	0.000462321
0.776	0.00287356	0.00201705	0.0029395	0.00219897	0.00572211	0.00410674
0.777	0.00133987	0.000944658	0.00630064	0.00427997	0.0015789	0.00118172
0.778	0.00351459	0.00275965	0	0	0.003663	0.003663
0.779	0.00123153	0.00123153	0.003125	0.003125	0.00510582	0.00399103
0.78	0.00254702	0.00217669	0.00446429	0.00446429	0.00250772	0.0018796
0.781	0.000801925	0.000801925	0.00503341	0.00294869	0	0
0.782	0.000821018	0.000821018	0.0105407	0.0066023	0.00481	0.00433168
0.783	0.000507099	0.000507099	0.00215517	0.00215517	0.000877193	0.000877193
0.784	0.00360724	0.00294025	0.00568182	0.00568182	0	0
0.785	0.00231702	0.00171311	0	0	0.00121443	0.000847597
0.786	0.00515716	0.00242515	0.00102564	0.00102564	0.0077752	0.00485737
0.787	0.00219821	0.00171475	0.00331992	0.00249624	0.00362976	0.00362976
0.788	0.00286414	0.00234765	0	0	0.00481136	0.00407796
0.789	0.00429906	0.00218855	0.00289855	0.00289855	0	0
0.79	0.0031348	0.0031348	0.00520362	0.00403784	0.000548246	0.000548246
0.791	0.000533049	0.000533049	0.00512821	0.00512821	0.00657895	0.00479345
0.792	0.00150123	0.00106849	0	0	0.00703966	0.00440769
[truncated: 208 more rows]

## Sheet: Fig7E
Figure 7E
[truncated: 244 more rows]

[truncated: 18 more sheets: Fig7F, Fig8, Fig 9, Fig10, Fig10a, Fig11, Fig 12, Fig 13, Fig 14, Fig15, Fig15D, variances, Light-on spikes, Light-off spikes, Light-on example, Non-responsive cells, Harmonic, Regular]
